# Supplementary material for: Grapevine Leafroll-Associated Virus 3 in Single and Mixed Infections Triggers Changes in the Oxidative Balance of Four Grapevine Varieties
Source: Int J Mol Sci. 2022 Dec 20;24(1):8. doi: 10.3390/ijms24010008 (PMC9819915; doi:10.3390/ijms24010008)
Supplement: Supplementary file 1 [file ijms-24-00008-s001.zip]

Archive with 3 entries (3 files):
- Supporting info_Hancevic et al.pdf
- Table S2_ Supplementary data 2020 for Hanƒevi_et al..xlsx
- Table S3_ Supplementary data 2021 for Hanƒevi_et al..xlsx
