# Supplementary material for: Grapevine Leafroll-Associated Virus 3 in Single and Mixed Infections Triggers Changes in the Oxidative Balance of Four Grapevine Varieties
Source: Int J Mol Sci. 2022 Dec 20;24(1):8. doi: 10.3390/ijms24010008 (PMC9819915; doi:10.3390/ijms24010008)
Supplement: Supplementary file 1 [file ijms-24-00008-s001.zip › Table S2_ Supplementary data 2020 for Hanƒevi_et al..xlsx]

## Sheet: All indicator plants 2020.
Indicator	Treatment	Replicate	RWC (%)	Perm. Memb. (%)	c(P) g/kg	c (K) g/kg	Mg g/kg	Ca %	Zn mg/kg	Mn mg/kg	Fe mg/kg	N %	SOD(U/mg protein)	MDA (µmol/gDW)	H2O2(µmol/gDW)	Cl a (mg/gDW)	Cl b (mg/gDW)	Car (mg/gDW)	Protein (mg/gDW)	SA (pg)	Proline (µg/g DW)	Length internode (cm)	DW leaves (%)	avg L	avg a	avg APS a	avg b	avg C	avg h	Photo (A)	Cond (gs)	Ci	A/Ci	W(A/gs)	PhiCO2	Trmmol	RH_R
Tribidrag	Control	1	87.18	9.26763	4.6	6.05	6.21	3.86	32.1	47.8	105	1.03	201.094	0.165712	7.27356	1.7972	0.659905	0.882512	3.44179	10558	117.78	8	26.5	41.1933	-18.03	18.03	23.19	29.3767	127.903	5.66	0.17	333	0.016997	33.2941	0.016	3.11	51.45
Tribidrag	Control	3	87.48	13.3735	4.24	7.83	5.74	3.57	28.1	53	137	1.2	229.323	0.166788	7.36776	2.71553	0.932512	1.29444	5.10792	9456	134.9	5.06	23.58	40.7633	-16.8267	16.8267	23.8967	29.2267	125.16	5.81	0.262	350	0.0166	22.1756	0.016	4.84	44.77
Tribidrag	Control	5	85.41	11.1749	6.07	7.48	6.87	4.62	33.4	56.6	98.2	1.13	182.982	0.110302	13.2736	3.25686	1.18493	1.37227	3.93491	8281	135.6	4.91	23.14	43.2433	-19.31	19.31	28.4167	34.3567	124.197	9.04	0.459	331	0.0273112	19.695		20	23.86
Tribidrag	I	2	90.52	10.9338	6.88	7.07	5.96	3.7	24.8	37.5	138	1.12	319.602	0.0996272	16.5968	2.53995	0.680065	1.06853	0.639554	10562	85.16	4.54	27.15	48.1567	-20.0233	20.0233	32.3333	38.03	121.77	0.735	0.267	381	0.00192913	2.75281	0.004	5.58	37.48
Tribidrag	I	3	89.22	11.0738	5.42	6.73	4.79	3.41	26.2	40.1	148	1.17	372.932	0.0775321	13.5743	3.34527	0.935794	1.39608	0.80565	15525	191.53	5.69	27.38	36.75	-15.87	15.87	20.77	26.1467	127.57	2.02	0.121	361	0.00559557	16.6942	0.007	2.41	50.57
Tribidrag	I	4	91.45	11.4709	2.65	6.15	3.93	2.7	26.1	30.7	111	0.97	360.627	0.132663	19.9108	3.24596	1.02171	1.34027	0.765429	8347	55.82	5.11	28.04	46.9733	-14.2067	14.2067	28.54	32.3	117.573	1.64	0.0627	343	0.00478134	26.1563	0.006	1.49	44.52
Tribidrag	II	1	91.73	11.1245	5.89	6.18	5.74	4.04	27.6	35	101	0.96	1540	0.0788908	48.3161	2.32339	0.619617	0.982972	0.257965	10908	159.38	6.21	27.46	40.3667	-17.8733	17.8733	26.1367	31.6667	124.373	4.16	0.192	352	0.0118182	21.6667	0.012	3.5	50.78
Tribidrag	II	2	86.88	9.74164	4.71	4.96	4.65	3.07	20.9	40.5	83.4	1.07	1120.45	0.0713183	64.9425	2.42703	0.547115	0.970133	0.41786	8194	182.03	5.51	26.7	43.6867	-19.2167	19.2167	29.9733	35.6067	122.667	2.36	0.0925	345	0.00684058	25.5135	0.008	2.05	44.57
Tribidrag	II	4	89.93	11.866	6.87	8.86	6.28	4.28	26.4	36.2	154	1.22	1071.9	0.0722007	48.1011	2.84841	0.81848	1.23184	0.527795	10601	123.87	5.14	27.41	40.08	-17.1867	17.1867	24.38	29.8333	125.187	0.448	0.211	381	0.00117585	2.12322	0.003	4.54	37.47
Tribidrag	III	1	86.21	9.70103	7.41	5.86	7.48	3.84	23.5	43.9	81.1	1.08	379.715	0.100848	38.5461	2.49209	0.782866	1.02813	1.44323	856	176.8	5.4	28.56	44.6633	-19.8067	19.8067	30.7133	36.5467	122.813	2.8	0.313	374	0.00748663	8.94569	0.009	4.98	51.01
Tribidrag	III	2	88.6	10.4513	4.34	9.67	5.28	3.4	24.7	43.6	116	1	500.227	0.0644073	48.0917	2.27383	0.776637	0.971014	0.961665	2057	125.34	5.62	26.35	44.45	-16.4967	16.4967	28.8567	33.28	119.747	2.38	0.124	355	0.00670423	19.1935	0.008	2.75	44.62
Tribidrag	III	3	86.34	10.4304	7.53	7.22	5.65	3.7	22.4	38.6	101	1.11	392.004	0.0882555	38.9874	3.1784	1.05532	1.30022	1.18296	548	81.28	4.8	28.26	41.9733	-18.2233	18.2233	26.5833	32.2333	124.47	2.24	0.313	373	0.00600536	7.15655	0.008	6.01	37.58
Tribidrag	I/II	1	86.18	14.9025	3.81	6.49	5.91	3.98	22	49.9	90.6	1.09	376.069	0.0702926	38.9874	2.26113	0.464849	0.932629	1.36867	876	165.75	6.05	29.11	40.4667	-21.06	21.06	33.1533	39.28	122.43	2.22	0.0663	332	0.00668675	33.4842	0.008	1.58	44.87
Tribidrag	I/II	2	84.97	18.7552	2.44	6.56	4.04	3.62	25.7	44.7	70.5	0.98	269.672	0.0779303	48.0917	2.42154	0.769443	1.04103	1.5726	653	139.1	5.65	29.28	44.835	-21.97	21.97	37.915	43.8275	120.13	4.17	0.234	359	0.0116156	17.8205	0.012	3.9	52.05
Tribidrag	I/II	3	81.27	12.7842	6.03	6.85	6.53	4.03	32	49.9	100	1.1	257.593	0.0985161	38.5461	2.97004	0.958951	1.2533	1.92949	342	211.79	5.16	28.33	37.4667	-18.3433	18.3433	25.6367	31.5267	125.623	0.639	0.286	382	0.00167277	2.23427	0.004	5.65	37.93
Tribidrag	I/III	3	81.59	16.2787	3.96	5.7	6.54	4.21	22.3	45.4	81	1.27	597.048	0.104747	55.0553	2.64485	0.908682	1.15828	0.791701	436	162.02	4.71	29.85	38.7967	-17.5867	17.5867	24.1167	29.8467	126.123	8.46	0.367	324	0.0261111	23.0518		18.3	23.18
Tribidrag	I/III	4	78.46	9.71694	4.36	5.65	5.89	3.92	21.6	40.1	75.5	1.09	518.785	0.0811509	40.5632	3.09253	1.07281	1.34102	0.8248	566	149.85	4.87	30.32	46.6967	-21.02	21.02	34.1733	40.1233	121.61	3.26	0.196	361	0.00903047	16.6327	0.01	3.42	52.33
Tribidrag	I/III	5	79	10.0925	3.81	8.22	5.76	4.05	28.4	52.9	77.5	1.25	431.841	0.0790635	49.2728	3.23073	1.07628	1.29374	1.17608	420	141.07	4.79	27.48	46.52	-20.1767	20.1767	32.4967	38.2533	121.843	4.16	0.201	353	0.0117847	20.6965	0.012	3.98	45.04
Tribidrag	II/III	1	80.22	18.1814	1.84	5.54	3.79	2.06	20.9	53.9	62.8	1.25	231.976	0.0911717	36.1377	2.26279	0.637443	1.11216	3.12713	1627	198.21	7	27.31	33.9033	-12.9433	12.9433	15.18	19.9467	130.477	2.44	0.26	370	0.00659459	9.38462	0.008	5.07	38.64
Tribidrag	II/III	2	84.98	17.8442	3.74	8.01	5.17	3.37	20.2	47.3	63.5	1.09	142.899	0.140083	39.7575	2.93095	0.942855	1.21699	6.0204	875	145.88	6.13	27.16	38.7767	-18.36	18.36	25.27	31.24	126.027	3.85	0.237	362	0.0106354	16.2447	0.011	3.89	52.83
Tribidrag	II/III	3	87.57	13.1434	3.25	4.82	4.78	3.31	21.8	46.4	52.7	1.08	133.075	0.200625	38.065	2.71075	0.834021	1.12622	6.6802	822	165.49	8	29.54	39.27	-17.5367	17.5367	25.06	30.5867	124.987	5.29	0.163	333	0.0158859	32.454	0.015	3.32	45.25
Tribidrag	I/II/III	3	83.42	15.9438	4.61	8.17	6.05	4.01	23	45	50.9	1.15	156.025	0.136526	29.1796	3.03054	0.973625	1.27126	5.19907	841	208.38	6.35	27.94	39.3933	-18.02	18.02	25.3	31.0667	125.57	3.64	0.293	366	0.00994536	12.4232	0.011	5.53	38.91
Tribidrag	I/II/III	4	87	19.2608	3.43	6.59	5.4	3.28	19.3	47.5	60.7	1.16	125.74	0.259169	31.7048	2.64616	0.835613	1.14054	5.57514	1230	195.77	7.33	29.34	42.8667	-20.08	20.08	30.52	36.5367	123.353	4.21	0.231	359	0.011727	18.2251	0.012	3.83	45.57
Tribidrag	I/II/III	5	79.31	12.947	4.15	6.89	5.72	3.26	18.5	38.3	50.8	1.15	112.746	0.336792	39.9862	2.35374	0.747335	0.980314	7.42421	1088	269.93	4	30.3	41.3133	-19.38	19.38	28.3967	34.3833	124.33	5.12	0.258	355	0.0144225	19.845	0.014	4.6	22.59
Tribidrag	VI	1	88.39	5.79941	5.69	6.78	6.1	3.68	28.1	32.7	52.4	1.04	319.597	0.313097	54.6692	2.39792	0.768831	1.03746	3.44179	3151	316.14	5.87	26.63	42.6267	-21.1567	21.1567	33.5733	39.6833	122.223	4.96	0.213	350	0.0141714	23.2864	0.014	3.51	45.83
Tribidrag	VI	2	86.33	7.85414	6.45	6.7	6.57	4.19	27.9	34	58.7	1.13	211.299	0.132339	38.4301	3.0694	0.985245	1.21684	2.95109	794	196.01	5.46	29.35	39.8067	-16.7833	16.7833	24.1433	29.41	124.83	3.56	0.221	360	0.00988889	16.1086	0.011	4.42	39.33
Tribidrag	VI	3	86.11	7.96907	5.55	5.49	6.01	3.79	23.2	38	52.4	1.16	271.672	0.116951	47.4745	2.4254	0.740666	1.00124	1.87736	929	206.79	5	27.54	45.9567	-21.0767	21.0767	35.0433	40.8967	121.047	3.34	0.263	339	0.00985251	12.6996		15.2	21.76
Tribidrag	VII	2	79.03	5.40266	7.07	6.71	5.18	3.33	26.5	29.2	50.7	1.14	240.411	0.144423	41.4095	2.56308	0.687249	1.04883	2.51327	841	304.5	4.98	25.97	40.6	-17.53	17.53	24.0133	29.73	126.133	7.07	0.332	327	0.0216208	21.2952		17.1	53.36
Tribidrag	VII	3	87.47	10.2439	6.07	4.86	6.48	3.83	28.8	39.8	52.1	1.12	250.395	0.16168	52.8586	2.75673	0.866712	1.1773	3.44179	1810	172.25	5.41	26.3	41.5667	-19.21	19.21	27.7833	33.78	124.687	6.62	0.216	338	0.0195858	30.6481	0.018	3.57	46.08
Tribidrag	VII	5	82.94	9.08154	5.47	4.87	5.88	3.86	22.1	35.9	52.8	1.02	221.797	0.142975	34.9294	2.56179	0.90182	1.1281	3.10173	1881	131.62	5.21	28.83	42.9933	-19.99	19.99	31.0933	36.9633	122.737	5.31	0.234	350	0.0151714	22.6923	0.015	4.16
Tribidrag	X	1	89.57	7.35073	3.11	4.5	5.44	3.88	17.6	49.7	39.9	1.04	164.568	0.154529	65.0434	2.58008	0.78854	1.11276	4.92092	864	273.77	5.35	33.13	48.1833	-21.63	21.63	37.2467	43.08	120.2	5.16	0.302	358	0.0144134	17.0861	0.015	5.44
Tribidrag	X	4	86.82	8.39964	3.87	5.3	5.68	3.26	19.1	46.1	33.1	1.15	141.481	0.242196	60.2911	1.96318	0.547534	0.818298	5.22845	465	123.53	4.98	28.96	37.3167	-16.4167	16.4167	22.5233	27.87	126.087	10.3	0.292	325	0.0316923	35.274	0.027	6.1	40.76
Tribidrag	X	5	92.74	10.8126	3.77	5.9	4.88	4.18	28.5	44.8	49.6	1.25	215.233	0.156319	52.6451	2.23613	0.697542	0.98994	2.73886	746	213.92	6.29	29.22	40.1733	-17.65	17.65	25.9133	31.3533	124.267	5.68	0.221	341	0.0166569	25.7014	0.016	5.12	35.95
Tribidrag	Y	1	90.66	9.09136	4.13	5.79	6.24	2.99	19.5	44.1	40.3	1.03	150.669	0.511203	57.8203	1.80111	0.456378	0.775866	9.98134	663	323.04	4.84	25.21	40.7533	-18.19	18.19	26.1533	31.8567	124.813	6.36	0.113	291	0.0218557	56.2832	0.017	3	41.26
Tribidrag	Y	3	86.67	8.7986	5.43	8.6	4.92	2.71	15.3	37.9	34.2	1.09	236.799	0.23166	46.0649	1.9687	0.447729	0.766152	11.319	866	159.54	4.72	23.16	43.4667	-20.5267	20.5267	31.3333	37.46	123.263	5.86	0.197	335	0.0174925	29.7462	0.016	4.21	41.48
Tribidrag	Y	5	92.07	11.1595	4.01	6.43	4.97	2.6	13.6	42.1	31.6	1.07	112.378	0.239108	53.0258	2.10416	0.475207	0.844041	8.20614	826	319.63	5	27.42	44.9933	-18.8833	18.8833	31.6133	36.88	121.273	5.95	0.224	339	0.0175516	26.5625	0.016	5.29	36.28
Tribidrag	Z	1	89.8	8.41376	6.15	6.15	6.28	3.99	16.1	35.7	50.7	1.21	56.256	0.230154	65.3515	2.65971	0.806598	1.10688	8.48484	507	219.4	4.9	29.97	41.7733	-19.5633	19.5633	28.89	34.8933	124.13	6.27	0.268	345	0.0181739	23.3955	0.017	5.47	46.69
Tribidrag	Z	3	92.67	7.98398	4.62	6.65	4.74	3.51	22.6	40.2	41.3	1.2	59.3146	0.165802	61.9965	2.9112	0.925541	1.21594	7.21583	637	233.1	5.05	28.26	38.4533	-18.45	18.45	25.45	31.4367	125.94	6.66	0.238	338	0.0197041	27.9832	0.018	4.81
Tribidrag	Z	4	87.54	7.59756	4.26	4.2	5.28	3.16	20.6	52.1	35	0.97	76.9906	0.317524	57.7392	1.59108	0.402434	0.680321	10.318	565	373.77	8.7	28.44	39.0567	-17.2133	17.2133	23.9367	29.4867	125.73	5.85	0.293	351	0.0166667	19.9659	0.016	5.94	41.57
Tribidrag	Q	1	88.03	9.85068	2.95	4.58	6.13	4.07	18	41.3	44.8	1.12	158.187	0.171749	63.3321	2.60045	0.789669	1.15027	3.49808	557	303.87	5.58	29.84	46.2567	-21.04	21.04	33.8267	39.84	121.92	6.04	0.254	345	0.0175072	23.7795	0.017	5.25	41.94
Tribidrag	Q	4	84.43	10.0742	6.41	7.96	4.51	3.14	45.1	33.9	51.6	1.23	107.471	0.118297	62.4006	2.70431	0.864429	1.18481	2.88411	728	327.62	7.09	28.17	42.0167	-20.2933	20.2933	30.27	36.44	123.84	6.21	0.309	349	0.0177937	20.0971	0.017	6.4
Tribidrag	Q	5	87.15	11.0857	3.56	4.26	5.8	3.86	19.4	52.7	50.4	1.03	114.466	0.111404	62.8864	2.17427	0.814759	1.01102	3.646	616	306.16	6.25	30.98	39.2967	-16.9167	16.9167	22.4767	28.13	126.977	2.48	0.18	361	0.00686981	13.7778	0.008	4.33	36.42
Merlot	Control	1	92.13	14.1344	3.11	12.66	4.51	2.77	90	20.1	113	0.84	111.588	0.379013	31.9755	2.02628	0.626183	0.935725	9.55511	2634	160.83	7.09	19.85	49.4333	-21.67	21.67	38.7	81.8533	81.8533	2.52	0.0755	328	0.00768293	33.3775	0.008	1.87	37.84
Merlot	Control	3	86.42	25.3684	5.01	9.56	3.86	3.42	48.1	36.8	97.7	1.48	153.369	0.311379	38.4173	1.7003	0.617515	0.82387	8.83624	1328	306.57	4.06	20.08	42.67	-18.27	18.27	27.7067	78.3217	78.3217	7.03	0.168	315	0.0223175	41.8452	0.019	3.75	46.55
Merlot	Control	5	86.19	21.9623	7.12	8.68	4.67	3.83	71.3	52.4	85.6	1.48	138.481	0.356646	37.276	2.06525	0.665644	0.966617	8.73813	1731	376	3.98	21.32	43.43	-19.9433	19.9433	30.5333	79.8117	79.8117	2.63	0.162	356	0.00738764	16.2346	0.009	4.05	35.25
Merlot	I	3	86.72	15.2659	4.23	8.13	4.25	3.25	56.7	48.9	104	1.87	181.257	0.172575	49.8466	3.13295	1.09627	1.43885	4.59768	919	292.78	7.53	20.42	48.7933	-21.3133	21.3133	37.82	81.405	81.405	4.65	0.193	342	0.0135965	24.0933	0.013	4.74	35.25
Merlot	I	4	81.29	16.7263	2.73	8.98	3.84	2.98	48.6	42.2	98.2	1.72	168.675	0.138213	39.6424	2.56393	0.80063	1.19562	4.27721	1133	171.57	7	21.96	39.8333	-16.53	16.53	23.3367	76.9683	76.9683	2.33	0.0456	306	0.00761438	51.0965	0.008	0.937	53.55
Merlot	I	5	83.49	12.2928	3.52	6.62	4.77	3.22	53.7	33.4	128	1.47	207.276	0.181093	42.6312	2.85516	0.897887	1.22115	4.89052	1156	194.28	5.89	20.05	42.2767	-17.6867	17.6867	25.85	77.8817	77.8817	4.79	0.114	315	0.0152063	42.0175	0.014	2.77	46.15
Merlot	II	1	76.76	21.9364	6.35	9.24	6.2	3.7	38.6	49.6	118	1.56	230.722	0.156577	48.8134	3.19755	1.13606	1.38664	4.63005	1641	143.31	4.38	19.05	53.3333	-22.2633	22.2633	42.9533	82.9183	82.9183	3.22	0.105	334	0.00964072	30.6667	0.01	2.56	46.33
Merlot	II	3	83.62	13.4307	7.52	11.65	6.3	3.49	35.1	32.9	129	1.33	189.809	0.138048	42.1466	2.27627	0.785246	0.998995	5.00772	1381	111.57	5.27	20.37	45.8433	-20.5933	20.5933	32.9333	80.4433	80.4433	1.5	0.181	369	0.00406504	8.28729	0.006	4.42	35.42
Merlot	II	5	67.94	23.9172	8.27	8.35	5.64	3.43	68.8	32.5	103	1.43	147.053	0.14964	51.782	2.75364	0.946912	1.22034	5.38356	1321	93.74	5.11	18.71	51.0867	-21.6467	21.6467	39.39	81.89	81.89	0.274	0.171	381	0.00071916	1.60234	0.003	4.23	35.45
Merlot	III	1	81.26	24.6257	10.8	8.53	6.07	3.29	27.9	32.5	61.5	1.4	174.759	0.238852	16.6841	2.43259	0.616445	1.01567	5.25991	546	143.44	3.6	30.23	50.3933	-21.3267	21.3267	40.21	81.7633	81.7633	3.79	0.0835	308	0.0123052	45.3892	0.011	2.03	37.09
Merlot	III	2	80.47	21.971	9.27	8.98	6.5	3.45	30.7	41.2	93.9	1.32	208.921	0.152345	17.3583	2.48237	0.875711	1.13398	5.96599	4798	140.16	4.14	32.03	44.5	-19.5667	19.5667	30.2767	79.4967	79.4967	4.37	0.122	326	0.0134049	35.8197	0.013	2.82	46.38
Merlot	III	3	79.13	23.0118	7.55	8.42	6.35	3.76	51.2	34.5	91.3	1.4	171.155	0.174298	25.6452	2.88446	1.02523	1.30486	6.78849	625	150.14	5.07	30.66	48.4333	-21.68	21.68	37.04	81.645	81.645	0.422	0.151	377	0.00111936	2.7947	0.003	3.87	35.29
Merlot	I/II	1	82.23	12.7628	6.7	9.85	5.62	3.3	44.6	40.1	73.2	1.48	229.002	0.205107	20.8461	1.27093	0.353543	0.579079	7.71707	1091	183.77	5.92	31.78	58.98	-21.91	21.91	48.1233	83.685	83.685	0.356	0.0591	373	0.000954424	6.02369	0.003	1.53	46.73
Merlot	I/II	2	73.1	16.7139	5.94	11.95	5.73	3.06	93.6	24.7	68.5	1.2	249.979	0.200991	18.7561	1.13596	0.370581	0.530833	6.67163	972	145.5	5.07	30.39	48.33	-21.6367	21.6367	37.5067	81.6517	81.6517	4.38	0.0589	264	0.0165909	74.3633	0.013	1.47	36.52
Merlot	I/II	4	85.45	9.51727	6.07	11.79	6.41	3.5	85	29	83.1	1.27	216.517	0.175814	25.8449	1.43554	0.479554	0.673955	5.42583	814	145.5	5	31.1	49.9633	-21.54	21.54	38.9833	81.7733	81.7733	0.538	0.153	376	0.00143085	3.51634	0.004	3.85	35.35
Merlot	I/III	1	81.03	13.2636	4.33	11.83	5.34	3.02	22.6	25.6	64	1.18	170.899	0.234219	18.1039	1.29378	0.432849	0.612885	10.0323	886	183.74	4.67	30.66	48.0967	-21.31	21.31	35.17	81.1667	81.1667	2.66	0.106	343	0.0077551	25.0943	0.009	2.53	46.93
Merlot	I/III	2	74.3	11.2713	5.22	7.78	4.5	3.17	48.5	26.6	66.8	1.17	205.623	0.199579	17.6156	1.34651	0.335643	0.57977	7.63507	1446	182.66	6.23	33.56	50.0567	-21.3033	21.3033	38.3667	81.5033	81.5033	3.43	0.086	319	0.0107524	39.8837	0.01	2.33	41.01
Merlot	I/III	3	82.79	9.68479	5.2	12.32	4.37	2.58	43.5	19.6	103	1.08	191.2	0.278714	23.5152	1.21815	0.31104	0.534786	8.21053	705	215.41	6.25	32.8	53.46	-20.9467	20.9467	41.4067	81.6317	81.6317	1.28	0.103	362	0.00353591	12.4272	0.005	2.75	35.56
Merlot	II/III	1	77.47	10.7748	7.63	10.55	6.86	3.46	18.8	42.2	67.1	1.19	214.038	0.239016	25.0295	1.05554	0.330758	0.519433	6.46659	1162	168.88	4.5	33.11	50.96	-21.8433	21.8433	41.41	82.33	82.33	2.11	0.0879	345	0.00611594	24.0046	0.007	2.15	47.02
Merlot	II/III	2	78.84	10.6157	5.22	11.3	5.56	3.23	28.6	25.2	74.9	1.19	219.605	0.289037	24.9913	1.28705	0.46537	0.599344	8.10282	412	193.99	5.42	31.92	48.32	-21.1533	21.1533	36.68	81.1617	81.1617	5.85	0.145	318	0.0183962	40.3448	0.016	3.56	41.14
Merlot	II/III	3	75.58	12.4747	5.92	11.99	5.97	3.38	27.7	32.6	65.3	1.35	291.507	0.204717	34.5694	1.48187	0.507189	0.751116	6.24869	544	180.94	4.52	34.39	48.99	-21.39	21.39	38.8067	81.59	81.59	3	0.175	356	0.00842697	17.1429	0.009	4.02	35.64
Merlot	I/II/III	1	78.68	30.6434	7.19	13.41	6.57	3.04	17.9	21.4	61.7	1.28	185.621	0.237294	30.2546	1.34611	0.50011	0.630004	7.18289	639	na	7.07	33.7	40.7933	-18.2233	18.2233	26.9867	78.3733	78.3733	6.65	0.113	288	0.0230903	58.8496	0.018	2.92	41.14
Merlot	I/II/III	3	75.35	12.98	4.19	10.86	5.45	3.03	39.3	27.5	52.6	1.22	204.336	0.21909	33.5945	1.35534	0.404808	0.633596	7.79891	1168	na	5.21	33.3	50.6367	-22.1567	22.1567	39.5567	82.3	82.3	1.26	0.088	360	0.0035	14.3182	0.005	2.17	47.03
Merlot	I/II/III	4	77.65	12.7979	3.34	12.6	4.6	2.19	23.9	14.3	45.6	1.08	227.333	0.227967	24.451	1.09891	0.582649	0.503135	8.56745	890	179.49	6.37	32.29	42.71	-19.5267	19.5267	30.71	79.43	79.43	1.8	0.205	369	0.00487805	8.78049	0.007	4.72	35.69
Merlot	VI	2	60.05	22.6002	5.9	8.98	5.72	2.88	22.1	34.5	46.6	1.51	269.557	0.180255	59.5368	1.99889	0.574059	0.931758	4.72964	858	230.25	4.25	31.44	40.9767	-17.8567	17.8567	26.16	78.0367	78.0367	6.29	0.144	313	0.0200958	43.6806	0.017	3.26	46.85
Merlot	VI	3	70.4	13.8038	7.7	10.17	6.13	3.25	19.3	27.6	40.1	1.3	254.69	0.255172	44.3924	1.77943	0.531621	0.811426	6.28228	618	187.53	3.89	32.53	39.1367	-17.6767	17.6767	25.58	77.8833	77.8833	6.74	0.229	311	0.021672	29.4323		13.3	19.91
Merlot	VI	4	68.9	15.2984	5.84	10.63	5.83	3.12	18.1	24.2	42.4	1.24	202.495	0.29157	40.4382	1.21642	0.32197	0.558076	8.87854	1296	203.61	4.43	31.36	44.7133	-20.8633	20.8633	34.0667	80.7183	80.7183	5.13	0.101	301	0.0170432	50.7921	0.014	2.66	41.13
Merlot	VII	2	63.6	17.9669	5.17	10.16	5.42	2.32	19.7	30.3	49.6	1.45	217.563	0.277126	21.6485	1.74115	0.379739	0.741694	8.76196	673	211.75	4.2	34.54	51.3933	-21.9467	21.9467	41.58	82.44	82.44	5.09	0.178	338	0.0150592	28.5955	0.014	3.85	46.52
Merlot	VII	4	67.18	12.5179	5.61	8.27	5.14	2.71	20.1	40.7	37.6	1.56	190.411	0.284849	13.5289	1.96848	0.532814	0.873969	9.52256	4310	220.08	4.38	34.75	42.7333	-17.8367	17.8367	28.9733	77.9967	77.9967	7.87	0.158	302	0.0260596	49.8101	0.021	3.86	41.12
Merlot	VII	5	69.82	13.1266	6.53	8.2	5.19	2.75	19.4	26.1	47.1	1.37	172.739	0.318238	15.4595	1.4195	0.418704	0.645052	9.50384	1716	257.98	4.35	34.24	41.9233	-18.7467	18.7467	28.77	78.74	78.74	3.51	0.176	351	0.01	19.9432	0.011	4.23	35.67
Merlot	X	1	71.24	11.6004	4.62	10.73	5.5	2.85	18.2	21.8	52.1	1.09	162.577	0.386051	12.7394	1.04913	0.296617	0.463527	9.56445	2962	302.11	6.08	21.38	39.7533	-18.3967	18.3967	27.61	78.43	78.43	3.37	0.174	352	0.00957386	19.3678	0.01	3.56	38.39
Merlot	X	3	73.86	12.1776	6.61	9.96	6.3	3.12	19.3	29.5	48.5	1.35	129.647	0.352519	15.4558	1.25848	0.363382	0.578489	10.2706	871	214.37	5.47	22.24	45.3267	-20.1267	20.1267	32.9267	80.0383	80.0383	1.2	0.0974	367	0.00326975	12.3203	0.005	2.08	50.02
Merlot	X	4	70.89	13.2567	6.03	11.81	5.45	2.88	20.9	28.4	60.3	1.04	184.256	0.31231	19.7734	1.23651	0.34511	0.556702	9.11203	1190	275.84	4.88	23.92	47.9133	-21.67	21.67	38.5133	81.7767	81.7767	1.39	0.0898	359	0.00387187	15.4788	0.006	2.12	44.54
Merlot	Y	3	68.78	12.2605	2.11	11.77	4.3	2.43	22.3	36.8	58	1.1	151.992	0.197332	21.2791	1.45146	0.529425	0.689247	7.04624	908	152.88	10.67	25.55	40.1467	-18.56	18.56	26.98	78.6383	78.6383	3.99	0.147	343	0.0116327	27.1429	0.012	2.97	49.85
Merlot	Y	4	67.28	12.4836	4.01	10.01	5.29	2.82	20.9	27.8	35.6	1.29	181.553	0.193619	19.9019	2.1226	0.734688	0.972696	7.38609	1049	210.36	4.99	24.06	45.1567	-19.7833	19.7833	33.4533	79.76	79.76	0.954	0.0555	356	0.00267978	17.1892	0.005	1.41	44.01
Merlot	Y	5	83.69	11.6615	4.76	11.21	5.16	3.27	21.2	64	41.1	1.14	172.68	0.262379	17.9366	1.87873	0.644238	0.820385	9.67941	3634	238.77	4.72	22.39	41.63	-18.65	18.65	28.3233	78.645	78.645	1.29	0.16	368	0.00350543	8.0625	0.005	4.42	39.05
Merlot	Z	2	75.32	11.9716	2.68	10.11	4.06	2.25	21.3	24.8	51.6	0.95	200.335	0.189977	8.81645	1.11715	0.502362	0.46649	7.08169	917	193.57	7.86	25.55	40.4133	-17.61	17.61	25.9267	77.78	77.78	6.15	0.181	328	0.01875	33.9779	0.017	3.98	42.69
Merlot	Z	4	68.41	11.9467	4.91	8.11	4.04	2.6	24.1	47	28.6	0.98	216.055	0.212447	8.83765	1.52365	0.417441	0.662514	5.86816	737	123.42	2.57	22.16	46.2333	-20.9633	20.9633	34.6867	80.86	80.86	2.32	0.206	366	0.0063388	11.2621	0.008	4.31	37.4
Merlot	Z	5	79.38	9.99593	7.05	11.03	5.11	3.2	21.4	49.8	54.2	1.33	173.148	0.160015	6.96209	1.85575	0.588633	0.842788	6.85066	836	194.07	1.84	22.53	40.4867	-18.6767	18.6767	27.42	78.7417	78.7417	3.43	0.129	343	0.01	26.5891	0.01	2.72	49.49
Merlot	Q	1	81.55	9.99031	5.77	12.43	5.12	2.98	14.1	68.4	58.7	1.26	116.757	0.168457	25.3301	1.77137	0.539683	0.796616	8.42001	827	184.59	6.11	21.25	38.0867	-16.8533	16.8533	23.38	77.315	77.315	6.52	0.105	283	0.0230389	62.0952	0.018	2.43	42.57
Merlot	Q	2	75.05	13.2879	3.97	12.09	5.16	3.11	20.4	43.5	51.7	1.25	158.466	0.208694	25.1255	1.4683	0.42593	0.658369	8.78427	708	200.32	6.38	26.08	43.9367	-20.07	20.07	31.7033	79.9433	79.9433	1.21	0.0742	359	0.00337047	16.3073	0.005	1.75	48.48
Merlot	Q	3	68.85	12.1408	1.88	14.49	4.7	2.83	25.9	44.6	46.7	1.13	124.533	0.20282	34.5672	1.52682	0.451407	0.679281	9.12623	904	174.19	6.52	24.49	35.5767	-14.2933	14.2933	18.9667	75.4233	75.4233	3.27	0.186	356	0.00918539	17.5806	0.01	3.99	37.28
Cabernet_franc	Control	1	71.69	13.305	4.06	9.78	4.79	2.54	19.2	32.8	69.8	1.83	152.321	0.23838	43.3219	2.52796	0.614789	1.05713	4.21906	897	230.12	5.03	26.84	40.72	-16.5867	16.5867	25.2833	30.27	123.26	6.22	0.144	313	0.0198722	43.1944	0.017	3.37	42
Cabernet_franc	Control	2	64.39	11.8849	3.8	6.73	6.2	3.19	17.9	61.7	73.9	1.45	160.585	0.186497	53.3453	2.74634	0.71622	1.17028	6.63967	755	241.75	5.1	28.39	37.7833	-15.3367	15.3367	20.73	25.79	126.533	9.96	0.269	300	0.0332	37.026		14.7	18.95
Cabernet_franc	Control	3	72.77	15.7873	5.27	8.49	4.73	3.41	24.7	43.8	75.3	1.45	156.968	0.172078	50.9333	2.50285	0.682126	1.07742	5.49654	771	132.25	4.97	28.4	36.3933	-13.8367	13.8367	18.0233	22.7233	127.537	3.79	0.191	353	0.0107365	19.8429	0.011	3.94	47.74
Cabernet_franc	I	1	81.67	26.1817	4.44	8.74	5.02	3.15	53.5	49.1	134	1.8	136.227	0.194308	55.1268	2.64998	0.852059	1.16504	9.23938	1282	219.16	5.61	26.36	39	-16.5733	16.5733	23.1367	28.4633	125.627	3.78	0.142	339	0.0111504	26.6197	0.011	3.54	46.05
Cabernet_franc	I	4	81.99	23.9949	1.95	5.53	4.9	2.81	39.1	55.7	140	1.5	104.989	0.277166	47.5927	2.38469	0.825261	1.11392	8.80475	953	268.04	4.05	31.21	38.0333	-15.0467	15.0467	20.1133	25.12	126.797	4.07	0.113	297	0.0137037	36.0177		8.23	19.52
Cabernet_franc	I	5	83.54	19.4672	3.86	10.49	4.74	2.26	33.5	69.3	179	1.72	190.954	0.15103	55.547	3.15845	0.969656	1.3477	6.09165	981	222.95	5.5	24.33	38.3267	-14.0433	14.0433	21.4167	25.6133	123.217
Cabernet_franc	II	1	72.4	25.1102	2.12	6.15	4.14	2.88	18	41.2	78.8	1.44	140.636	0.182104	55.1268	1.72496	0.468151	0.76562	6.88722	707	295.4	4.83	31.86	42.49	-18.26	18.26	29.0067	34.2833	122.257	1.47	0.158	368	0.00399457	9.3038	0.006	3.93	35.67
Cabernet_franc	II	2	79.64	18.5643	5.56	6.41	5.27	4.3	29.8	43.7	87.8	1.48	185.308	0.181561	47.5927	2.77379	0.88103	1.23377	4.39065	663	190.36	4.86	25.85	44.98	-18.7433	18.7433	30.7833	36.0467	121.407	1.22	0.128	368	0.00331522	9.53125	0.005	3.02	46.04
Cabernet_franc	II	3	81.84	22.6999	6.61	4.79	5.89	4.13	24.2	32.7	90.8	1.47	204.68	0.15462	55.547	1.9411	0.650427	0.909425	7.5001	na	289.09	6.14	28.17	43.12	-17.93	17.93	27.59	32.9033	123.02	4.97	0.166	335	0.0148358	29.9398	0.014	3.93	41.29
Cabernet_franc	III	3	80.5	15.2943	6.4	5.47	6.22	4.77	38.4	59	71	1.61	166.787	0.285098	31.4344	1.98097	0.572916	0.907376	6.88284	703	273.69	5.81	23.54	42.3433	-17.5033	17.5033	26.64	31.8767	123.31	3.02	0.206	360	0.00838889	14.6602	0.009	4.64	35.72
Cabernet_franc	III	4	85.44	12.881	4.44	6.09	7.21	3	21.1	61.4	75.2	1.93	152.294	0.18279	31.3482	3.66147	1.17762	1.58115	7.76341	676	238.19	6.35	17.78	41.5033	-17.4967	17.4967	25.2967	30.76	124.677	1.92	0.114	355	0.00540845	16.8421	0.007	2.83	41.65
Cabernet_franc	III	5	77.36	21.9565	5.45	5.66	5.53	4.2	25	63.5	55.2	1.49	114.03	0.164825	44.2115	2.5476	0.806704	1.16932	8.62975	1025	315.95	7.33	22.55	52.0433	-23.8233	23.8233	39.2933	45.9567	121.227	3.31	0.143	346	0.00956647	23.1469	0.01	3.31	46.21
Cabernet_franc	I/II	1	81.78	17.8159	2.12	6.15	4.14	2.88	18	41.2	78.8	1.41	202.911	0.127515	56.9379	1.2439	0.396505	0.602253	10.572	1089	294.93	9.38	24.39	45.5533	-18.5867	18.5867	31.5267	36.6	120.533	2.27	0.185	365	0.00621918	12.2703	0.008	3.98	46.66
Cabernet_franc	I/II	2	74.52	14.9408	5.56	6.41	5.27	4.3	29.8	43.7	87.8	1.39	145.903	0.19855	65.873	2.47523	0.823318	1.11531	8.38071	776	330.42	5.37	23.93	44.75	-20.02	20.02	31.8367	37.61	122.173	3.87	0.14	338	0.0114497	27.6429	0.012	3.33	41.86
Cabernet_franc	I/II	3	79.23	10.6235	6.61	4.79	5.89	4.13	24.2	32.7	90.8	1.34	122.256	0.242164	61.6136	1.37304	0.534156	0.660862	8.94549	610	390.34	7.78	22.77	43.07	-17.86	17.86	27.7167	32.9767	122.827	4.39	0.204	325	0.0135077	21.5196		12	18.97
Cabernet_franc	I/III	1	79.57	10.0111	4.65	4.83	5.2	4.02	23.4	29.7	73.1	1.18	304.102	0.266685	63.464	1.09871	0.359865	0.539113	4.36542	427	354.3	5.93	22.31	48.6067	-16.92	16.92	37.26	40.9267	114.45	1.33	0.0733	328	0.00405488	18.1446		5.2	18.97
Cabernet_franc	I/III	3	72.63	16.4963	5.84	3.93	5.99	4.69	28.8	40.7	87.3	1.3	197.615	0.127672	63.3496	2.04571	0.759683	0.961763	5.01587	656	458.88	6.18	18.57	48.3667	-16.77	16.77	35.2133	39.0333	115.437	2	0.154	362	0.00552486	12.987	0.007	3.55	42.01
Cabernet_franc	I/III	5	69.14	15.2335	3.73	6.96	5.76	3.95	28.8	28.5	70.7	1.11	475.935	0.189086	65.1554	1.1879	0.429572	0.571373	3.44179	784	353.93	5.31	20.98	43.99	-18.2633	18.2633	29.1567	34.42	122.223	1.99	0.11	356	0.00558989	18.0909	0.007	2.54	47.51
Cabernet_franc	II/III	3	68.8	12.7336	4.23	6.08	5.09	3.45	20.2	27.3	75.5	1.55	232.176	0.179952	68.5433	1.6137	0.598413	0.751077	3.76376	2589	278.92	4.69	14.01	43.0367	-19.4167	19.4167	29.4833	35.3067	123.427	2.78	0.153	356	0.00780899	18.1699	0.009	3.24	48.03
Cabernet_franc	II/III	4	76.29	12.7231	2.45	7.56	5.86	2.47	15.9	57.3	56.8	1.34	148.589	0.149929	63.3409	1.17838	0.438685	0.556549	3.44179	na	506.81	4.99	19.11	49.0067	-20.4933	20.4933	36.01	41.4467	119.74	2.98	0.102	336	0.00886905	29.2157	0.009	2.57	42.06
Cabernet_franc	II/III	5	70.72	13.8813	4.11	3.83	6.68	4.89	21.6	47	57.9	1.27	257.415	0.10697	68.3259	1.3712	0.474622	0.669915	4.41816	614	288.08	5.44	24.69	43.4033	-18.4333	18.4333	26.9633	32.66	124.35	4.04	0.135	309	0.0130744	29.9259		8.77	18.97
Cabernet_franc	I/II/III	1	81.5	12.4596	4.28	16.68	5.91	2.03	19.2	46.5	60.3	2	125.183	0.0998886	53.8195	2.65767	0.644206	1.11503	10.2787	na	174.19	6.54	22.37	46.51	-21.24	21.24	30.2833	36.99	125.053	2.53	0.411	377	0.00671088	6.15572	0.008	6.88	37.67
Cabernet_franc	I/II/III	2	83.18	11.1732	5.41	7.08	7.4	3.88	16.6	59	87.6	1.63	142.895	0.225981	49.2988	2.08933	0.598653	0.91824	10.2188	na	286.07	6.18	29.1	40.84	-15.7367	15.7367	24.7867	29.36	122.403	1.28	0.0966	361	0.00354571	13.2505	0.005	2.42	43.02
Cabernet_franc	I/II/III	4	77.67	15.2304	4.87	9.96	6.79	3.47	17	51.4	66.8	1.62	143.732	0.1294	51.5285	2.0912	0.595626	0.925607	12.082	1400	187.53	7.1	26.68	40.93	-16.9433	16.9433	24.9567	30.1667	124.2	2.91	0.113	345	0.00843478	25.7522	0.009	2.44	49.32
Cabernet_franc	VI	2	83.61	9.68711	4.12	5.77	5.71	3.97	26.3	47.5	53.9	1.39	1187.17	0.168821	66.6265	2.03483	0.682038	0.93997	0.667004	480	459.03	4.6	31.7	45.8633	-19.2133	19.2133	32.2667	37.5567	120.813	2.41	0.128	353	0.0068272	18.8281	0.008	2.99	43.29
Cabernet_franc	VI	3	88.04	11.6535	2.19	6.62	5.04	2.92	28.2	43.4	50.1	1.46	863.41	0.147111	64.7334	1.66201	0.608199	0.806129	0.50792	871	329.39	6.67	34.07	39.65	-16.0833	16.0833	21.2467	26.65	127.123	4.48	0.143	333	0.0134535	31.3287	0.013	3.1	38.07
Cabernet_franc	VI	5	87.11	9.67098	3.42	6.39	5.96	3.6	20.6	56.1	54.1	1.69	1038.6	0.150049	58.0949	2.19503	0.704064	1.00237	0.800112	319	191.33	4.94	31.74	39.93	-16.0267	16.0267	22.2733	27.4433	125.807	5.6	0.149	326	0.0171779	37.5839	0.016	2.92	49.7
Cabernet_franc	VII	2	87.49	16.1999	4.8	6.02	3.44	3.38	25.4	44.5	67.3	1.32	184.727	0.150385	64.7729	1.29419	0.443849	0.628736	4.3158	1069	588.82	5.16	31.96	40.7833	-16.2233	16.2233	24.8833	29.7	123.107	3.57	0.229	359	0.00994429	15.5895	0.011	4.64	43.55
Cabernet_franc	VII	3	87.25	7.99827	3.04	8.69	5.85	3.48	17.4	42.7	52.9	1.28	166.038	0.117079	66.5339	1.7344	0.573734	0.814152	8.74966	1547	255.73	5	30.5	45.6767	-18.6	18.6	29.2467	34.6633	122.477	3.82	0.0846	314	0.0121656	45.1537	0.011	1.83	50.21
Cabernet_franc	VII	4	86.15	7.08073	5.56	8.83	6.06	3.26	14.4	50.2	58.2	1.29	208.943	0.40477	58.6935	1.80389	0.527535	0.803253	5.97978	950	360.63	5.6	26.69	49.3167	-21.6967	21.6967	34.7533	40.97	121.987	2.79	0.301	371	0.00752022	9.2691	0.009	5.19	38.61
Cabernet_franc	X	1	85.18	9.89618	4.41	8.36	5.68	3	16.8	43.9	63.6	1.32	149.014	0.13009	65.8513	2.22724	0.741754	1.01697	1.32537	944	478.02	3.79	28.14	41.2467	-17.12	17.12	24.6867	30.0433	124.747	1.79	0.0985	354	0.0050565	18.1726	0.007	2.54	36.14
Cabernet_franc	X	2	76.84	13.9773	5.85	4.56	7.21	4.86	20.4	50.8	72.8	1.27	182.816	0.201981	55.9	2.16315	0.737372	0.99748	0.915758	3789	289.91	4.8	32.73	38.4533	-15.4667	15.4667	21.9067	26.8267	125.347	0.938	0.148	375	0.00250133	6.33784	0.005	3.18	47.06
Cabernet_franc	X	4	70.54	9.76184	5.51	11.05	6.4	2.79	17.8	42	52	0.88	147.979	0.12797	60.9761	2.11851	0.464696	0.874439	1.19671	949	190.21	8.5	25.55
Cabernet_franc	Y	1	87.05	9.1001	4.08	6.6	5.85	3.18	17.3	64.3	70.5	1.61	1054.18	0.430015	48.9913	3.00661	0.912281	1.32038	0.588348	1065	183.1	4.16	29.74	41.0233	-14.4567	14.4567	24.3967	28.3633	120.65	0.695	0.173	378	0.00183862	4.01734	0.004	3.86	46.34
Cabernet_franc	Y	2	85.61	28.3965	2.45	8.79	5.55	2.86	19.3	44.4	88.2	1.67	956.301	0.149254	45.2595	3.30307	0.96388	1.39707	1.06788	3981	161.28	4.69	27.13
Cabernet_franc	Y	5	83.16	12.8957	4.23	6.38	5.85	3.75	25.1	41.5	82.9	1.1	955.215	0.300386	60.2914	2.21784	0.7709	1.04541	0.803882	666	338.79	6.05	33.12	43.7333	-15.8633	15.8633	27.0133	31.3533	120.47	0.891	0.0794	363	0.00245455	11.2217	0.004	2.13	41.79
Cabernet_franc	Z	1	82.82	12.4727	4.03	7.92	5.91	3.6	20.6	46.9	75	1.79	145.709	0.202124	57.8584	2.93097	0.946377	1.32334	0.552601	744	164.29	6.82	29.04	36.33	-14.0667	14.0667	18.2867	23.0767	127.637	0.676	0.108	372	0.0018172	6.25926	0.004	2.8	35.5
Cabernet_franc	Z	2	81.98	9.07585	3.32	9.68	4.73	3	24.3	56.8	65.9	1.59	252.644	0.129537	59.6698	2.18186	0.569742	0.945236	0.526622	691	126.53	6.36	25.36	39.1233	-17.8533	17.8533	22.32	28.5833	128.663	3.7	0.246	360	0.0102778	15.0407	0.011	4.96	46.06
Cabernet_franc	Z	3	84.18	12.5066	2.44	8.73	4.8	2.95	29.5	45	76	1.9	218.933	0.151153	65.3515	3.05036	0.917166	1.36025	0.627466	592	227.5	5.38	26.21	39.2033	-16.99	16.99	23.5333	29.0267	125.887	2.88	0.0898	332	0.0086747	32.0713	0.009	2.34	41.47
Cabernet_franc	Q	1	66.44	19.0837	2.48	9.79	4.03	2.52	23.4	44.7	88.8	2.11	1066.45	0.108572	46.9712	3.80031	0.856583	1.5581	0.558091	692	131.85	5	24.76	42.6067	-16.0333	16.0333	26.86	31.3067	120.857	1.79	0.106	355	0.00504225	16.8868	0.007	2.75	35.53
Cabernet_franc	Q	4	88.85	13.0558	4.18	8.35	4.98	3.01	22.9	47.8	93	1.91	1461.86	0.138525	63.0558	3.08607	0.892204	1.32515	0.443738	593	227.24	5.8	27.79	39.0667	-15.9267	15.9267	22.5067	27.5967	125.653	0.586	0.0617	367	0.00159673	9.49757	0.004	1.67	46.14
Cabernet_franc	Q	5	79.99	10.4119	2.61	11.91	4.81	2.33	20.4	30.9	75.7	1.58	1495.82	0.141812	65.6894	2.89851	0.640535	1.23468	0.35082	357	401.17	5.2	26.88	36.4067	-14.2667	14.2667	18.51	23.3667	127.613	3.77	0.072	299	0.0126087	52.3611	0.011	1.94	41.09
Pinot_noir	Control	1	81.56	12.8848	2.16	4.02	5.94	3.48	22.4	42.7	74.1	1.46	237.06	0.105903	32.883	2.43117	0.746597	1.08343	1.6387	599	200.6	8.93	35.11	51.0733	-20.3267	20.3267	36.1867	41.51	119.37	5.64	0.303	351	0.0160684	18.6139	0.016	6.6	40.26
Pinot_noir	Control	3	72.96	15.2017	3.19	6.63	5.13	2.93	32.6	40.3	72	1.65	240.23	0.157138	36.258	3.28359	0.971717	1.39926	3.86353	963	252.17	8.2	27.98	43.67	-19.37	19.37	30.105	35.8025	122.782	5.73	0.223	342	0.0167544	25.6951	0.016	4.79	42.11
Pinot_noir	Control	4	81.8	15.3671	6.55	9.1	6.03	4.16	38	58.7	68.7	1.55	280	0.12317	24.4973	3.02822	0.607401	1.24935	2.42642	684	129.64	7.25	25.92	46.0533	-19.72	19.72	31.73	37.37	121.973	4.59	0.295	358	0.0128212	15.5593	0.013	6.3	36.31
Pinot_noir	I	2	86.31	13.3151	1.54	5.19	6.84	3.5	47.3	25.6	97.7	1.56	248.74	0.170854	43.1574	3.60119	1.25863	1.5604	3.1458	452	221.73	10.1	30.33	41.5633	-18.0367	18.0367	25.81	31.4967	124.947
Pinot_noir	I	4	80.71	8.10186	1.06	3.27	5.44	2.83	38.2	23.3	135	1.19	391.75	0.0903656	50.4662	2.99	0.99909	1.29987	2.02914	537	177.73	10.32	31.53	50.5267	-20.57	20.57	35.9133	41.3933	119.833	3.47	0.0935	323	0.010743	37.1123	0.01	2.46	41.33
Pinot_noir	I	5	70.8	13.5974	1.17	5.09	5.56	3	33	26	116	1.45	207.68	0.126381	50.0371	2.33808	0.777781	1.11001	1.68443	463	149.44	6.92	33.13	46.2733	-18.45	18.45	30.1033	35.31	121.513	2	0.0607	334	0.00598802	32.9489	0.007	1.35	46.4
Pinot_noir	II	1	79.63	8.93911	1.63	5.39	6.27	3.16	45.6	36.5	65.3	1.49	179.8	0.168722	54.8472	2.92251	0.948457	1.29587	3.28368	491	132.46	13	35.37	47.71	-19.1125	19.1125	33.1375	38.2775	120.172	4.05	0.117	327	0.0123853	34.6154	0.012	2.96	41.54
Pinot_noir	II	2	83.14	10.9613	1.94	6	6.12	3.21	32.7	38.2	87.4	1.52	208.98	0.120927	38.7856	3.83721	1.38819	1.6569	4.12154	1013	96.2	10.78	29.67	43.24	-16.7533	16.7533	26.0667	30.9933	122.803	1.66	0.053	335	0.00495522	31.3208	0.006	1.15	46.44
Pinot_noir	II	5	82.21	8.57594	1.39	4.06	7.52	4.09	55.9	30.8	147	1.29	155.56	0.148325	40.1974	2.51917	0.830394	1.13824	4.45295	1712	148.28	7.11	33.39	47.9067	-19.7833	19.7833	34.3367	39.6333	119.95	1.23	0.139	366	0.00336066	8.84892	0.005	3.83	39.39
Pinot_noir	III	1	76.91	14.202	1.43	4.28	6.21	3.18	56.4	26.3	103	1.31	158.01	0.115732	24.4771	2.14068	0.689463	1.06789	4.06374	623	158.63	9.08	47.32	46.2675	-19.01	19.01	29.8075	35.3625	122.68	1.97	0.246	372	0.0052957	8.00813	0.007	5.18	39.81
Pinot_noir	III	2	84.02	9.47136	1.88	2.7	6.31	3.47	30.6	23.5	94.8	1.08	208.23	0.0985637	25.3227	1.56011	0.506046	0.734111	3.90752	651	162.85	9.36	31.87	46.8133	-20.18	20.18	33.5367	39.15	121.057	2.57	0.0532	309	0.00831715	48.3083	0.008	1.15	46.5
Pinot_noir	III	3	75.07	10.9795	3.42	5.75	4.65	3.7	39	29.4	103	1.64	114.89	0.138929	23.0449	3.90258	1.36544	1.71498	5.61553	666	198.31	8.65	31.78	45.6867	-21.3033	21.3033	36.07	41.89	120.587	4.65	0.0874	297	0.0156566	53.2037	0.013	2.31	41.77
Pinot_noir	I/II	2	79.29	9.36426	1.69	5.96	6.58	3.4	102	29.3	77.5	1.39	214.8	0.114728	36.9817	1.75624	0.580604	0.838379	2.58298	454	102.89	10.1	35.01	43.02	-18.4933	18.4933	27.5367	33.1767	123.893	5.27	0.25	349	0.0151003	21.08	0.015	5.64	36.12
Pinot_noir	I/II	3	71.03	7.55124	1.79	4.11	6.21	2.91	71.7	28.2	99.2	1.55	186.95	0.155821	50.4807	2.47834	0.776636	1.06919	2.49185	460	132.92	9.45	34.91	43.9333	-16.2067	16.2067	23.6067	28.6333	124.467	5.05	0.142	329	0.0153495	35.5634	0.014	2.68	46.7
Pinot_noir	I/II	4	73.99	8.76419	2.93	6.43	5.46	2.9	62	30.8	90.6	1.57	215.47	0.206889	55.3104	2.90723	0.947016	1.31286	3.04003	434	111.74	9.58	34.63	41.79	-17.49	17.49	24.6067	30.19	125.41	4.99	0.218	346	0.014422	22.8899	0.014	4.75	42.2
Pinot_noir	I/III	2	81.8	11.1574	2.35	4.22	5.9	3	55.7	26.5	79.7	1.22	226.05	0.162703	49.4339	1.88291	0.594186	0.863532	3.30062	779	195.62	9.65	32.2	41.6467	-16.12	16.12	22.77	27.9	125.29	4.98	0.355	362	0.0137569	14.0282	0.014	6.96	36.4
Pinot_noir	I/III	3	84	14.3215	6.8	6.13	6.1	3.13	111	22.9	82.3	1.57	142.7	0.174701	40.2732	2.57539	0.837973	1.16744	5.34515	719	196.84	10.57	34.84	41.9333	-17.3033	17.3033	24.6267	30.0933	125.097	8.48	0.262	330	0.025697	32.3664	0.022	5.44	42.07
Pinot_noir	I/III	4	69.37	12.5107	2.79	7.08	5.28	3.1	35.2	36.9	75.1	1.45	148.64	0.163141	65.3028	2.51711	0.810368	1.17665	3.01907	2984	141.08	9.64	33.26	46.82	-19.25	19.25	31.8167	37.19	121.193	1.85	0.208	368	0.00502717	8.89423	0.007	5.11	39.66
Pinot_noir	II/III	1	83.15	12.5656	1.95	5.59	6.26	3.28	52.2	25.4	70.3	1.42	178.86	0.217549	43.1026	2.21666	0.731559	1.01151	3.89814	1303	185.18	9.69	32.54	47.5067	-19.46	19.46	31.72	37.22	121.547	3.11	0.229	361	0.00861496	13.5808	0.01	5.29	36.39
Pinot_noir	II/III	2	78.9	15.7123	2.4	4.46	5.93	3.48	38.7	30.3	63.5	1.35	151.91	0.168783	51.7251	2.21173	0.72263	1.02491	3.39864	925	201.66	10.19	34.81	53.04	-20.3333	20.3333	39.15	44.12	117.447	3.47	0.224	357	0.00971989	15.4911	0.01	5.31	39.73
Pinot_noir	II/III	3	68.64	16.0433	2.86	5.54	5.39	2.95	37.8	36.7	64	1.71	220.8	0.165978	54.5071	2.76411	0.955889	1.2087	3.44179	891	175.99	10.58	33.51	38.0233	-14.5	14.5	18.8433	23.7733	127.58	6.27	0.218	339	0.0184956	28.7615	0.017	3.66	47.55
Pinot_noir	I/II/III	1	61.62	16.2269	1.64	5.62	6.44	3.27	42.5	35.4	62.1	1.34	255.24	0.206	46.731	2.26142	0.724093	1.00656	2.8562	624	194.52	9.85	35.17	45.4767	-19.2633	19.2633	30.48	36.06	122.31	5.79	0.29	351	0.0164957	19.9655	0.016	6.21	36.4
Pinot_noir	I/II/III	2	73.51	13.576	1.51	3.94	6.91	3.35	42.9	32.7	65.7	1.48	165.75	0.168976	59.9877	2.95255	0.944962	1.27446	3.38983	617	185.31	5.2	33.51	45.8167	-20.4267	20.4267	33.2267	39.0067	121.597	6.03	0.185	331	0.0182175	32.5946	0.017	4.13	41.76
Pinot_noir	I/II/III	4	74.79	14.2805	1.8	4.52	5.97	3.02	30	26.1	62.7	1.25	116.75	0.164747	61.5988	1.87235	0.59929	0.8597	4.19991	1480	200.74	9.71	33.1	42.4367	-17.98	17.98	26.38	31.9267	124.273	3.32	0.184	358	0.00927374	18.0435	0.01	3.13	48.11
Pinot_noir	VI	1	78.04	17.8299	3.5	4.69	5.68	3.01	38.7	35.9	61.8	1.61	172.73	0.154971	51.3628	3.33419	1.12195	1.50207	3.03698	835	120.7	11	34.69	42.2467	-16.88	16.88	25.5067	30.5867	123.463	3.56	0.252	360	0.00988889	14.127	0.011	5.89	39.6
Pinot_noir	VI	2	86.53	12.1058	3.24	5.65	4.42	2.42	26.3	26	66.8	1.31	143.2	0.158121	48.7253	2.13199	0.679609	1.02921	4.74939	1130	157.33	9.07	34.52	42.96	-18.6533	18.6533	28.19	33.8067	123.503	7.03	0.259	339	0.0207375	27.1429	0.019	5.54	41
Pinot_noir	VI	4	83.31	11.1116	2.72	5.66	6.63	3.16	33.1	30.2	63.5	1.48	146.17	0.187297	35.6805	2.71744	0.914063	1.24766	4.58566	1156	150.47	9.29	35.18	41.7633	-15.7667	15.7667	23.48	28.2833	123.893	4.94	0.159	336	0.0147024	31.0692	0.014	2.72	48.76
Pinot_noir	VII	1	76.3	10.2453	1.14	4.39	7.04	3.07	34	37.1	53.8	1.27	477.53	0.253611	50.7951	1.36877	0.439858	0.66276	1.05864	5447	188.94	8.02	35.62	40.5333	-16.8667	16.8667	24.2667	29.5567	124.86
Pinot_noir	VII	2	68.47	14.9677	1.94	5.46	5.86	2.96	36.7	29.7	52	1.34	365.52	0.205879	57.4618	2.03057	0.658934	0.930288	1.30819	1220	215.06	8.35	33.27	44.5933	-18.38	18.38	27.98	33.4867	123.333	6.62	0.154	313	0.0211502	42.987	0.018	3.81	40.85
Pinot_noir	VII	4	83.23	11.0067	1.62	5.87	6.44	3.14	27	40.9	49.5	1.38	345.8	0.192151	63.7967	1.85381	0.578828	0.871323	1.12661	861	199.91	7.53	37.08	44.07	-19.4567	19.4567	29.6933	35.5	123.273	1.92	0.139	360	0.00533333	13.8129	0.007	3.66	39.65
Pinot_noir	X	1	82.53	6.85333	4.28	6.22	5.39	3.34	34.3	50.5	111	1.22	270.89	0.0843819	64.2359	2.85768	0.915645	1.42505	1.78002	1544	176.31	8.94	28.94	44.2933	-17.63	17.63	28	33.0933	122.243	2.33	0.153	358	0.00650838	15.2288	0.008	3.88	39.9
Pinot_noir	X	4	90.89	10.7909	3.01	6.05	6.68	3.18	32.3	35.9	95.5	1.65	231.53	0.0864366	63.5877	1.97369	0.720802	0.967586	3.75494	782	137.95	8.26	31.57	38.53	-15.5833	15.5833	19.7033	25.12	128.337	2.2	0.0897	347	0.00634006	24.5262	0.008	1.8	46.6
Pinot_noir	X	5	78.6	11.2912	4.86	6.35	5.33	3.73	22.8	58.9	89.5	1.6	222.03	0.112478	51.7251	3.30853	1.07947	1.43245	3.81532	784	183.43	9.07	36.45	45.7067	-19.2833	19.2833	32.4933	37.83	120.88	1.35	0.266	376	0.00359043	5.07519	0.006	5.83	36.21
Pinot_noir	Y	1	79.11	16.708	7.32	6.59	6.1	3.96	29.2	41.4	110	1.4	235.17	0.104072	54.0285	3.08729	1.07734	1.34478	3.64106	1174	170.46	7.39	28.68	42.9033	-17.7133	17.7133	26.0067	31.47	124.283	0.875	0.301	380	0.00230263	2.90698	0.004	5.95	39.78
Pinot_noir	Y	2	86.77	12.9877	6.46	6.73	4.98	4.07	39.3	45.2	101	1.46	183.5	0.18337	45.6018	3.33552	1.14044	1.45498	4.51213	831	133.07	8	27.74	46.58	-19.7033	19.7033	31.5933	37.24	122.023	6.11	0.21	336	0.0181845	29.0952	0.017	4.7	41.94
Pinot_noir	Y	5	82.8	12.1562	7.38	5.96	6.32	4.31	38.3	38.9	96.5	1.51	227.29	0.149582	66.2152	3.477	1.17749	1.51457	3.7125	733	150.19	8.2	29.88	49.7867	-20.53	20.53	35.9933	41.4333	119.707	3.51	0.134	344	0.0102035	26.194	0.011	2.55	46.61
Pinot_noir	Z	2	85.2	8.09973	4.9	8.74	4.82	3.37	49.5	38.1	127	1.71	191.13	0.161134	45.7125	3.85122	1.29663	1.69955	3.04232	1154	211.04	7.94	30.02	41.7333	-17.0933	17.0933	25.6367	30.81	123.697	6.41	0.174	322	0.0199068	36.8391	0.017	4.14	41.31
Pinot_noir	Z	3	83.03	9.27062	5.9	4.51	5.97	4.03	31.1	46.6	114	1.41	218.7	0.169926	66.2605	2.47201	0.775417	1.09309	4.82509	944	182.54	10	31.54	43.6167	-17.1167	17.1167	25.05	30.3433	124.353	3.33	0.181	356	0.00935393	18.3978	0.01	3.4	46.46
Pinot_noir	Z	4	84.26	12.0703	6.95	5.89	7.62	4.61	35.1	40.3	99.9	1.39	166.3	0.167045	54.7855	2.70787	0.894335	1.2198	5.14266	800	201.88	10.17	29.77	45.87	-18.7	18.7	29.8967	35.26	122.003
Pinot_noir	Q	1	82.68	8.79484	3.16	10.83	5.13	3.2	36.8	57.4	130	1.33	647.27	0.0256325	58.3199	3.20416	1.07376	1.57249	0.476041	2449	104.12	6.87	26.87	38.7933	-15.9	15.9	21.74	26.9367	126.18	1.65	0.166	365	0.00452055	9.93976	0.006	4.54	39.21
Pinot_noir	Q	2	84.52	9.08343	3.01	7.1	4.69	3.04	30.8	57.5	114	1.71	615.86	0.0761903	55.2577	3.41066	0.978179	1.47364	0.992895	1349	84.94	7.31	23.69	45.5467	-16.72	16.72	25.4133	30.4233	123.297	1.76	0.132	358	0.0049162	13.3333	0.006	3.87	39.64
Pinot_noir	Q	5	87.31	10.6467	2.98	6.51	4.68	2.9	26	69.3	127	1.81	583.11	0.147762	59.5286	3.87293	1.32949	1.83976	1.10188	2141	135.3	6.05	27.52	38.8967	-16.05	16.05	22.0933	27.3067	126.023	1.82	0.178	371	0.00490566	10.2247	0.007	3.32	46.51
