# Supplementary material for: Grapevine Leafroll-Associated Virus 3 in Single and Mixed Infections Triggers Changes in the Oxidative Balance of Four Grapevine Varieties
Source: Int J Mol Sci. 2022 Dec 20;24(1):8. doi: 10.3390/ijms24010008 (PMC9819915; doi:10.3390/ijms24010008)
Supplement: Supplementary file 1 [file ijms-24-00008-s001.zip › Table S3_ Supplementary data 2021 for Hanƒevi_et al..xlsx]

## Sheet: All indicator plants 2021
Indicator	Treatment	Replicate	RWC (%)	Perm. Memb. (%)	c(P) g/kg	c (K) g/kg	Mg g/kg	Ca %	Zn mg/kg	Mn mg/kg	Cu mg/kg	Fe mg/kg	N %	SOD(U/mg protein)	MDA (µmol/gDW)	H2O2(µmol/gDW)	Cl a (mg/gDW)	Cl b (mg/gDW)	Car (mg/gDW)	Protein (mg/gDW)	Proline (µg/g DW)	Length internode (cm)	DW leaves (%)	avg L	avg a	avg APS a	avg b	avg C	avg h	Photo (A)	Cond (gs)	Ci	A/Ci	W(A/gs)	PhiCO2	Trmmol	RH_R
Tribidrag	Control	1	90.449	15.0816	6,73	10.62	5.96	4.71	20.6	67.4	17.2	107	1.39	1186.98	0.122605	53.27	2.47282	0.879999	1.13247	0.989258	278.629	8.1993	23.4462	40.2067	-16.7	22.2467	16.7	27.8167	126.883	10.3	0.214	307	0.0335505	48.1308	0.027	3.72	36.55
Tribidrag	Control	3	89.9901	11.5101	2,25	6.59	4.09	3.88	23.4	35	6.66	122	1.39	864.312	0.102525	64.0203	2.06746	0.649313	1.026	0.713956	334.297	3.52381	28.6643	43.6567	-17.93	27.85	17.93	33.1333	122.887	11	0.259	315	0.0349206	42.471	0.028	4.02	46.13
Tribidrag	Control	5	84.4876	12.4747	7,93	8.95	7.4	5.35	17.6	61.3	12.9	111	1.26	1195.97	0.129638	63.81	2.58169	0.886164	1.2211	1.2882	287.079	5.49545	25.2221	44.3767	-20.7567	31.2767	20.7567	37.5333	123.6	8.4	0.221	325	0.0258462	38.009	0.022	2.92	55.52
Tribidrag	I	2	89.506	10.1192	8.31	10.67	7.44	6.1	23.7	33.5	8.81	115	1.17	1172.34	0.105838	41.0261	1.5661	0.452939	0.728203	0.142195	426.745	5.23377	22.4855	45.9967	-20.0133	32.78	20.0133	38.4133	121.433	9.62	0.175	296	0.0325	54.9714	0.025	3.2	36.57
Tribidrag	I	3	90.5565	11.4807	9.48	12.83	6.23	6.07	21.4	47.8	13.5	157	1.13	1018.19	0.106495	48.5817	1.59829	0.594071	0.8096	1.83907	261.987	4.63889	22.7775	44.35	-18.7867	28.9367	18.7867	34.5	123.03	8.45	0.15	295	0.0286441	56.3333	0.022	2.22	55.22
Tribidrag	I	4	89.9269	13.3262	3,17	7.7	4.65	4.43	22.4	36	7.81	144	1.4	967.649	0.100789	39.5659	1.89268	0.39432	0.802949	0.833817	195.239	8.91818	27.4041	40.56	-15.86	21.9033	15.86	27.0433	125.917	9.88	0.229	315	0.0313651	43.1441	0.026	3.7	46
Tribidrag	II	1	88.1868	11.2186	6.24	10.08	5.91	4.44	19.6	42.2	8.5	98.6	1.13	360.438	0.208813	38.8091	1.71366	0.699687	0.837046	6.81483	271.766	5.3	24.0843	42.3133	-20.0333	28.8367	20.0333	35.11	124.79	6.92	0.133	302	0.0229139	52.0301	0.019	2.51	36.62
Tribidrag	II	2	88.2642	12.4133	5.21	8.17	4.52	4.62	24	57.4	15.4	97.2	1.11	400.518	0.198421	53.4934	2.07605	0.898867	1.05216	4.9758	197.862	5.71528	24.5266	43.63	-19.5967	29.1267	19.5967	35.1067	123.96	12	0.237	302	0.0397351	50.6329	0.031	3.64	40.15
Tribidrag	II	4	94.1383	14.2758	4.44	10.34	6.69	5.18	28.7	34.4	12.8	162	1.08	400.271	0.150888	40.5699	2.16377	0.773293	1.02879	2.26921	209.203	5.45238	22.199	44.02	-18.69	28.49	18.69	34.09	123.233	9.14	0.151	288	0.0317361	60.5298	0.024	2.22	55.2
Tribidrag	III	1	89.9314	9.93449	4.74	6.57	6.18	4.47	19.4	40.9	8.34	98.2	1.15	315.124	0.121511	56.124	1.50727	0.513352	0.726727	7.33613	267.808	6.77778	26.5601	47.8167	-16.94	31.2567	16.94	35.71	118.54	8.55	0.259	332	0.025753	33.0116	0.023	4.22	36.56
Tribidrag	III	2	91.2301	12.0231	4.39	10.17	6.43	4.52	20.5	62.2	10.5	120	1.33	266.201	0.0970062	38.1643	2.5186	0.957307	1.25061	3.42929	281.461	4.90338	23.0769	46.5667	-21.45	34.68	21.45	40.78	121.77	11.9	0.231	301	0.0395349	51.5152	0.031	3.63	40.14
Tribidrag	III	3	87.674	12.2359	8.42	13.01	7.25	5.17	20.7	51.3	11.3	120	1.48	386.237	0.126593	37.975	2.93673	1.18971	1.35765	4.06809	167.999	4.04167	22.7219	42.8867	-19.8433	28.4433	19.8433	34.68	124.917	9.14	0.237	322	0.0283851	38.5654	0.024	3.74	46.09
Tribidrag	I,II	1	94.1747	12.2152	3,44	6.27	4.12	4.11	23.1	75.1	8.37	103	1.33	175.705	0.111801	39.9272	2.1737	0.796846	1.00388	5.0251	206.602	5.60729	29.4927	44.17	-17.81	27.15	17.81	32.4767	123.28	7.18	0.0902	258	0.0278295	79.6009	0.019	1.77	36.38
Tribidrag	I,II	2	91.2681	17.2079	10.91	10.55	4.17	5.45	27.9	96.3	9.7	124	1.3	102.487	0.0976631	58.7999	2.46994	0.795803	1.08595	6.36877	237.514	5.9375	24.2131	41.8967	-18.6233	27.4933	18.6233	33.21	124.123	13.3	0.147	238	0.0558824	90.4762	0.034	2.49	40
Tribidrag	I,II	3	91.7635	11.6662	11.2	10.82	7.09	5.05	21.5	66.6	12.8	101	1.2	134.436	0.102738	42.166	3.21794	1.12648	1.36692	6.91043	242.36	4.79545	23.7742	39.3933	-16.2967	22.28	16.2967	27.6067	126.21	8.48	0.156	297	0.0285522	54.359	0.022	2.7	46.09
Tribidrag	I,III	3	91.755	9.86545	2,94	8.75	4.99	4.36	22.8	74.7	9.45	116	1.39	240.195	0.168427	58.7999	2.01615	0.830869	1.02269	6.08241	261.94	8.09664	30.4895	46.56	-18.78	31.2933	18.78	36.5	121.057	12.5	0.122	220	0.0568182	102.459	0.032	2.14	39.94
Tribidrag	I,III	4	89.6311	8.61712	9.04	10.16	6.79	4.71	22	65.3	7.64	141	1.19	286.264	0.127191	41.0261	1.77206	0.614888	0.806003	6.45294	277.394	5.625	22.5834	40.4433	-16.5133	22.9533	16.5133	28.2767	125.757	11.2	0.286	322	0.0347826	39.1608	0.029	4.54	46.01
Tribidrag	I,III	5	85.3072	9.16419	8.38	10.89	6.59	4.67	20.2	48.3	10.5	132	1.1	261.195	0.126584	40.5699	2.06531	0.854345	1.04785	6.99088	390.412	4.7125	22.1519	44.8867	-17.72	30.9467	17.72	35.6833	119.807	5.04	-0.0159	885	0.00569492	-316.981	0.014	-0.284	55.82
Tribidrag	II,III	1	91.0127	6.99791	3,27	7.89	4.57	3.44	28.6	39.6	8.69	105	1.25	778.039	0.146625	69.7771	1.35757	0.321823	0.590787	2.06565	153.622	8	28.6806	45.9367	-18.2167	30.6833	18.2167	35.7167	120.967	8.96	0.305	338	0.0265089	29.377	0.023	4.98	36.18
Tribidrag	II,III	2	90.0907	6.94507	8.06	8.88	6.56	4.31	22.2	55.3	7.93	113	1.22	693.542	0.120031	67.8775	1.65142	0.511892	0.739524	2.95063	162.488	5.05556	24.5913	41.62	-18.0567	25.43	18.0567	31.19	125.383	13.6	0.212	279	0.0487455	64.1509	0.035	3.36	39.83
Tribidrag	II,III	3	89.0565	9.17361	3,20	7.54	4.91	3.78	21.8	38.8	7.6	110	0.83	810.473	0.14865	53.3032	1.3228	0.335544	0.557483	2.73913	180.979	5.68214	23.7053	42.98	-18.2833	27.2933	18.2833	32.8567	123.817	9.25	0.202	312	0.0296474	45.7921	0.024	3.43	46.03
Tribidrag	I,II,III	3	84.288	9.11694	6.4	8.99	6.54	5.28	20	57.7	11.9	153	1.1	1062.65	0.177312	72.5267	1.34178	0.256136	0.629141	2.94049	172.106	6.09821	23.1722	41.6967	-17.4967	24.6867	17.4967	30.2567	125.34	12.8	0.259	303	0.0422442	49.4208	0.033	3.91	39.89
Tribidrag	I,II,III	4	89.4643	10.0367	6.01	9.32	6.35	4.27	21.3	58.3	11.1	147	0.8	1205.45	0.1718	68.781	1.42586	0.546061	0.682295	2.78501	328.358	7.025	23.8897	45.0433	-18.5467	30.05	18.5467	35.3567	121.723	9.7	0.307	335	0.0289552	31.5961	0.025	4.63	46.08
Tribidrag	I,II,III	5	84.8431	11.5171	9.48	7.89	7.53	5.33	22.7	60.2	9.07	177	0.81	1096.35	0.160454	67.6646	0.772846	0.386589	0.460221	3.90069	361.003	4.81944	22.5078	43.7967	-18.97	28.5133	18.97	34.2467	123.657	6.26	0.035	102	0.0613725	178.857	0.017	0.564	56.19
Tribidrag	VI	1	90.0074	14.8193	10	10.11	5.48	5.12	23.3	40.8	7.7	133	0.92	422.889	0.130932	70.4235	1.38015	0.468505	0.641973	2.59673	424.082	4.675	23.9739	48.4733	-21.8033	36.11	21.8033	42.1833	121.13	6.94	0.255	342	0.0202924	27.2157	0.019	4.35	36.16
Tribidrag	VI	2	89.5485	11.8405	11.86	12.41	5.27	5.15	21.7	48.3	7.36	126	0.99	407.394	0.119694	66.258	1.42327	0.349539	0.607539	0.800392	276.047	4.63333	22.6257	53.34	-22.8667	43.6067	22.8667	49.2433	117.68	11.9	0.133	240	0.0495833	89.4737	0.031	2.29	39.87
Tribidrag	VI	3	83.1891	10.4252	7.91	5,41	4.83	4.02	22.9	48.1	7.65	143	0.8	341.366	0.172197	76.743	0.952969	0.46275	0.513911	5.246	267.503	6.5	25.042	51.39	-21.75	40.0433	21.75	45.5733	118.533	8.79	0.216	320	0.0274687	40.6944	0.023	3.6	46.02
Tribidrag	VII	2	88.2222	10.1698	9.13	8.23	4.18	4.93	20.1	50.7	6.27	121	0.91	459.243	0.0876813	74.8292	1.31604	0.320801	0.52244	6.70734	200.671	3.95455	26.4278	50.2	-20.97	36.5967	20.97	42.1767	119.83	11.5	0.0465	-8.61	-1.33566	247.312	0.029	0.881	39.76
Tribidrag	VII	3	94.3296	11.2576	10.96	11.03	5.96	5.5	25.8	60.3	10.7	172	0.97	522.168	0.140334	66.0895	1.34975	0.306689	0.562023	1.71948	225.993	4.53472	24.1525	44.97	-19.7033	30.4733	19.7033	36.29	122.903	9.61	0.29	332	0.0289458	33.1379	0.025	4.46	45.97
Tribidrag	VII	5	85.7923	18.6797	8.92	8.8	4.64	4.02	22.9	47.4	6.37	121	0.87	586.791	0.0918925	62.7673	0.83333	0.23214	0.333874	3.31619	254.311	6.35	26.632	50.0567	-21.1233	37.9967	21.1233	43.4733	119.073	9.12	0.101	243	0.0375309	90.297	0.024	1.47	56.14
Tribidrag	X	1	86.9934	7.42576	9.63	6.33	6.38	5.34	22.2	63.5	7.03	92.2	0.98	563.023	0.127727	79.8061	0.907377	0.222194	0.346319	1.33331	192.848	7.51389	25.7748	48.2133	-21.0233	35.1833	21.0233	40.9833	120.853	9.32	0.177	298	0.0312752	52.6554	0.024	3.24	36.46
Tribidrag	X	4	91.8076	9.48345	8.27	6.69	5.2	4.77	24.8	61.7	8.07	182	1.14	429.983	0.104051	67.0485	1.22323	0.332778	0.538409	1.76246	227.064	6.14375	26.7579	48.86	-20.02	34.0233	20.02	39.48	120.483	13	0.0861	143	0.0909091	150.987	0.033	1.76	46.05
Tribidrag	X	5	82.7956	8.56485	5.82	7.69	3.75	4.04	23.7	57	7.44	108	0.85	423.606	0.143233	68.8552	0.972107	0.297604	0.447249	5.64146	227.539	6.28846	25.7917	58.6933	-19.27	46.15	19.27	50.06	112.713	8.52	0.21	318	0.0267925	40.5714	0.022	3.78	45.26
Tribidrag	Y	1	71.3752	10.7741	7.55	10.04	5.65	4.37	20.7	47.3	12.7	107	1.13	711.854	0.194665	68.407	1.6305	0.459287	0.682468	3.50603	283.965	5.08824	24.4784	45.3867	-19.9933	31.91	19.9933	37.6567	122.073	8.58	0.101	247	0.0347368	84.9505	0.023	1.97	36.53
Tribidrag	Y	3	84.3493	12.97	8.87	8.82	6.54	4.51	22.5	31.6	12.4	115	1.16	745.721	0.187983	64.0752	1.48801	0.29959	0.534488	4.63233	227.664	5.35714	25.0126	46.1667	-21.7933	34.7967	21.7933	41.06	122.053	11.7	0.236	302	0.0387417	49.5763	0.03	4.03	45.73
Tribidrag	Y	5	89.0479	13.1718	9.16	13.94	5.32	4.55	17.9	55.9	10.6	92.8	1.32	630.953	0.124395	71.9154	2.06147	0.430017	0.76153	2.05977	188.129	4.125	23.3175	41.69	-18.7233	26.9333	18.7233	32.8267	125.08	6.57	0.0322	59.8	0.109866	204.037	0.018	0.675	47.39
Tribidrag	Z	1	79.1967	15.8274	9.66	10.58	4.62	5.25	21.5	63.7	7.96	128	1.13	482.348	0.177455	49.4356	1.12525	0.384054	0.530117	6.69932	450.046	4.22727	22.8163	47.8333	-20.5333	34.0833	20.5333	39.8133	121.227	10.3	0.27	322	0.0319876	38.1481	0.027	4.38	36.53
Tribidrag	Z	3	91.6588	16.0166	10.11	11.11	3.36	3.74	18	56	10.1	94.8	1.11	435.135	0.142595	54.8472	1.39903	0.467273	0.647701	7.00743	483.19	3.90972	23.0496	48.2233	-17.1367	35.73	17.1367	39.84	116.27	8.47	0.177	308	0.0275	47.8531	0.022	3.07	46.4
Tribidrag	Z	4	90.0178	12.8539	10.08	7.64	5.54	5.42	23.4	61.3	9.45	112	0.9	410.22	0.133516	57.5794	1.72213	0.577986	0.819472	9.81386	278.376	7.20076	23.7357	46.2167	-19.2	32.2033	19.2	37.4967	120.83	6.91	0.0727	234	0.0295299	95.0481	0.019	1.29	50.73
Tribidrag	Q	1	85.6254	14.8114	7.69	8.01	5.29	4.25	18.4	58.6	6.84	74	1.22	246.179	0.207848	49.5889	1.74813	0.443329	0.737667	7.10142	510.189	5.54861	24.7304	41.72	-18.1833	25.9367	18.1833	31.6733	125.033	10.2	0.11	234	0.0435897	92.7273	0.026	2.12	36.75
Tribidrag	Q	4	93.306	11.9783	11.17	14.35	3.95	4.59	19.9	74,5	10.3	98.7	1.24	157.02	0.179932	40.1031	1.73533	0.440847	0.707761	4.20433	210.665	5.02273	22.4708	50.1567	-21.9167	39.98	21.9167	45.6	118.743	8.69	0.0869	225	0.0386222	100	0.023	1.49	51.43
Tribidrag	Q	5	88.3575	12.7259	9.38	9.14	4.46	4.02	19.2	73.8	8.12	78.7	1.06	194.975	0.183991	47.1306	1.81857	0.537222	0.864503	4.14485	249.51	5.5	25.0517	44.8633	-18.9233	31.2533	18.9233	36.5467	121.28	10.8	0.276	321	0.0336449	39.1304	0.028	4.36	46.45
Merlot	Control	1	73.1185	19.6974	8.37	11.12	4.47	5.11	64.5	36.8	10.9	92.4	1.81	750.707	0.103453	26.9882	3.40882	1.07704	1.40298	1.63072	291.619	4.22857	25.1121	42.6367	-19.31	28.07	19.31	34.07	124.55	14.9	0.265	293	0.0508532	56.2264	0.037	4.02	39.71
Merlot	Control	3	87.2182	10.3995	9.39	10.02	3.71	3.75	35.6	36.8	8.4	119	1.43	1097.37	0.097274	36.6693	1.83389	0.418718	0.717953	4.02518	276.866	6.30357	25.9957	49.1533	-20.9867	36.0933	20.9867	41.76	120.213	11	0.144	262	0.0419847	76.3889	0.028	2.65	43.17
Merlot	Control	5	83.5967	14.2531	10.27	8.13	5.24	5.82	69.4	66,3	7.44	93.2	1.43	899.913	0.0886777	34.5206	2.19428	0.643618	0.931463	7.15979	203.594	5.16071	27.6292	51.4433	-21.3033	38.71	21.3033	44.1833	118.833	8.55	0.0661	178	0.0480337	129.349	0.022	1.35	42.81
Merlot	I	3	78.8622	9.8454	8.88	10.32	5.76	5.29	51.6	47.7	10	77.4	1.58	2642.33	0.140211	40.7496	2.68481	0.804074	1.26246	1.99229	292.111	3.6	22.1661	49.55	-18.8933	35.98	18.8933	40.68	117.787	10.2	0.0391	-27	-0.377778	260.87	0.026	0.76	39.57
Merlot	I	4	80.8639	11.0202	5.93	8.02	3.08	3.53	36.1	55	7.39	99.8	1.71	2973.82	0.0918364	54.8308	2.94694	0.865306	1.36098	4.04481	169.154	3.96061	14.1892	44.0067	-18.6733	28.45	18.6733	34.0367	123.327	10	0.231	315	0.031746	43.29	0.026	3.84	43.94
Merlot	I	5	85.268	21.0948	6.27	11.01	4.42	4.24	33	34.5	12.7	96.2	1.94	2036.95	0.13984	54.0765	2.9052	0.740894	1.26525	0.687709	284.328	4.3373	14.2559	43.8933	-17.0433	26.5433	17.0433	31.5533	122.723	9.58	0.161	288	0.0332639	59.5031	0.025	2.92	42.98
Merlot	II	1	83.9596	12.3292	10.17	10.15	5.4	3.86	23.2	34.3	7.27	75.8	1.59	1352.79	0.0676657	67.0519	1.913	0.345745	0.739422	2.61532	829.104	5.1	27.5407	51.9467	-21.4633	39.3267	21.4633	44.8033	118.637	8.48	0.0695	190	0.0446316	122.014	0.022	1.38	37.2
Merlot	II	3	79.8077	11.2849	11.49	11.46	6	5.12	29.7	49.4	12.7	92.5	1.7	1855.69	0.0886491	38.8636	2.43492	0.570203	1.01135	1.87129	329.104	3.99167	23.8095	45.4633	-19.82	32.5967	19.82	38.16	121.327	12.8	0.117	209	0.061244	109.402	0.032	2.07	39.43
Merlot	II	5	71.1631	17.407	11.02	11.62	5.42	3.23	76.2	29.9	10.7	78.3	1.48	1334.26	0.0809208	49.8856	2.79382	0.71041	1.14224	2.48713	240.99	4.31111	23.9207	48.5333	-20.82	35.74	20.82	41.3767	120.303	9.82	0.101	229	0.0428821	97.2277	0.026	1.97	42.88
Merlot	III	1	70.2027	9.30824	9.17	11.17	4.23	2.95	23.6	35.2	13.4	91	1.92	521.482	0.197451	25.8073	3.46	0.874979	1.29045	4.02011	184.462	3.81111	23.6313	53.9767	-21.8567	42.24	21.8567	47.5633	117.373	9.47	0.11	247	0.0383401	86.0909	0.025	2.08	37.41
Merlot	III	2	85.3343	10.268	5.66	8.38	4.38	3.07	26.1	59,4	6.41	99	1.37	585.214	0.178421	46.4543	1.7884	0.764103	0.764456	6.885	291.791	4.67703	28.2162	49.4967	-18.9633	33.2167	18.9633	38.2533	119.73	11.2	0.0613	94.2	0.118896	182.708	0.029	1.17	39.64
Merlot	III	3	85.1093	19.069	11.34	15.68	5.14	2.29	37.5	33.7	8.51	103	1.29	676.823	0.168542	50.4324	1.69045	0.380238	0.653362	4.2051	329.968	4.59444	25.1678	47.7967	-21.4833	35.2733	21.4833	41.3	121.35	9.8	0.184	298	0.0328859	53.2609	0.025	3.24	43.37
Merlot	I,II	1	72.7164	9.51735	3,76	10.93	4.04	2.16	44	42.5	6.51	100	1.2	868.999	0.140299	55.0771	1.21761	0.294169	0.520056	0.270989	296.235	5.99306	31.003	58.7133	-13.5833	40.1233	13.5833	43.0933	108.303	6.06	0.0479	184	0.0329348	126.514	0.017	0.972	38.12
Merlot	I,II	2	84.4281	6.76523	6.89	8.31	4.83	3.24	58.4	44.1	7.41	102	1.1	993.181	0.105548	45.8794	1.94462	0.508541	0.83802	2.3416	413.26	4.22222	25.4796	52.3667	-20.7367	38.8333	20.7367	44.02	118.1	15.3	0.19	254	0.0602362	80.5263	0.038	3.09	39.95
Merlot	I,II	4	84.7173	8.15832	8.97	10.68	4.79	3.08	80.2	46.6	8.86	94.2	1.26	1084.39	0.159457	41.1559	1.30567	0.424695	0.540835	1.69447	443.261	6.83929	27.2768	55.5567	-21.1167	43.77	21.1167	48.6033	115.747	9.46	0.098	230	0.0411304	96.5306	0.025	1.86	42.67
Merlot	I,III	1	89.0687	13.0888	4.46	9.64	5.49	3.32	30	50.9	8.38	110	1.34	870.088	0.128572	39.5567	1.88766	0.528603	0.806949	0.436025	391.121	4.84795	29.9528	43.9533	-17.67	27.1533	17.67	32.3967	123.06	6.23	0.0493	184	0.0338587	126.369	0.017	0.997	38.23
Merlot	I,III	2	88.0305	10.6003	5.47	8.73	4.84	2.9	43.2	32.8	7.8	123	1.21	713.159	0.194193	51.7414	1.5225	0.448711	0.627424	6.55174	296.235	3.6733	29.0691	46.44	-17.9367	29.41	17.9367	34.4567	121.373	10.6	0.0929	202	0.0524752	114.101	0.027	1.69	40.13
Merlot	I,III	3	88.7526	7.56343	5.14	15.05	4.89	3.1	72.4	38.1	10.4	154	0.98	743.351	0.194364	65.8792	1.58912	0.397478	0.671652	2.23127	370.179	3.88889	26.4493	57.0233	-21.4	47.21	21.4	51.8367	114.387	7.72	0.282	342	0.0225731	27.3759	0.021	4.33	42.17
Merlot	II,III	1	79.1351	18.8314	8.19	12.88	5.9	2.68	23.4	44	10.6	101	1.4	821.551	0.192005	40.0051	2.10579	0.655239	0.921188	5.0105	760.15	4.29167	27.863	50.4367	-20.7867	37.0733	20.7867	42.5067	119.287	7.75	0.161	308	0.0251623	48.1366	0.021	2.73	39.58
Merlot	II,III	2	75.9015	12.8268	9.31	10.68	5.76	3.21	22.1	38.4	8	95.3	1.25	1095.52	0.17611	30.8708	1.81952	0.829318	0.875982	2.97753	490.603	5.5625	28.2322	51.97	-21.3567	39.69	21.3567	45.0733	118.323	13.2	0.132	223	0.0591928	100	0.033	2.27	40.3
Merlot	II,III	3	86.2765	10.8566	5.49	11.46	5.17	2.77	24.3	46.4	6.63	86	1.18	1170.85	0.22303	43.5445	1.75715	0.453534	0.766079	4.39438	633.364	5.33155	30.26	44.1	-19.02	28.17	19.02	33.9867	124.027	10.2	0.264	323	0.0315789	38.6364	0.026	4.19	42.06
Merlot	I,II,III	1	82.7769	11.9445	9.99	12.1	5.8	3.03	22.6	34	8.42	82.6	0.98	552.378	0.155125	45.3693	1.42959	0.657967	0.714198	5.70481	590.213	4.63492	26.688	53.3233	-19.69	41.6233	19.69	46.1667	115.47	8.64	0.183	310	0.027871	47.2131	0.023	3.07	39.64
Merlot	I,II,III	3	89.6465	18.036	5.94	11.19	5.41	3.03	57.2	47.6	6.97	89.5	1.21	465.143	0.103412	50.1171	1.97631	0.533258	0.86304	3.58442	699.036	3.71429	29.2171	53.0833	-20.83	41.95	20.83	46.9367	116.58	7.1	0.165	316	0.0224684	43.0303	0.019	2.89	41.42
Merlot	I,II,III	4	81.6444	9.54993	8.72	14.03	5.59	3.31	65.2	36.2	9.48	115	1.21	448.54	0.125294	53.3339	1.68248	0.448398	0.7126	4.26449	467.432	4.08333	27.4208	55.86	-22.8767	44.5367	22.8767	50.07	117.2	9.48	0.203	309	0.0306796	46.6995	0.025	3.43	42.48
Merlot	VI	2	82.5001	12.9917	9.94	10.91	6.47	2.97	21.6	37.6	11.8	109	1.5	807.34	0.113053	75.4055	2.08143	0.462508	0.81395	1.02067	520.879	3.33333	25.0904	52.7533	-21.52	41.2567	21.52	46.5333	117.547	9.88	0.205	307	0.0321824	48.1951	0.026	3.45	40.83
Merlot	VI	3	88.9094	15.0689	9.35	10.67	6.22	3.11	20.5	35.6	9.57	83.7	1.15	772.806	0.105882	69.2644	1.12281	0.204915	0.454504	2.48289	1073.67	3.5	26.4214	56.2967	-9.41333	42.1167	9.41333	43.36	102.37	9.2	0.151	287	0.0320557	60.9272	0.024	2.65	39.53
Merlot	VI	4	78.8468	10.6439	6.66	9.41	4.54	2.74	66.1	47.4	11.5	97.4	1.54	917.858	0.107481	61.8435	1.21805	0.168557	0.448856	2.62327	193.011	3.875	26.0558	60.2933	-17.7567	45.9333	17.7567	49.25	111.13	14.2	0.105	167	0.0850299	135.238	0.036	1.84	41.13
Merlot	VII	2	80.9109	18.3326	11.04	11.62	6.57	3.18	28.8	41.4	9.15	139	1.32	644.813	0.111569	57.2046	1.83766	0.445315	0.762011	3.00208	572.682	3.65625	24.7942	52.3033	-18.75	39.4033	18.75	43.6933	115.237	9.95	0.152	280	0.0355357	65.4605	0.026	2.65	40.59
Merlot	VII	4	86.1033	19.6856	10.42	12.95	5.86	3.06	38.9	28.8	7.89	165	1.12	640.958	0.143327	45.691	1.18645	0.275651	0.480296	6.51582	637.446	3.88889	26.957	54.1433	-20.91	41.94	20.91	46.8667	116.51	6.05	0.0328	92.1	0.0656895	184.451	0.017	0.678	39.28
Merlot	VII	5	85.9804	13.9375	12.12	10.86	6.03	3.47	48.3	37.1	10.1	124	1.18	445.493	0.111315	55.5816	1.21662	0.249237	0.475479	5.30136	912.605	4.14286	28.3203	53.72	-20.73	40.57	20.73	45.57	117.087	10.6	0.14	263	0.0403042	75.7143	0.027	2.52	41.8
Merlot	X	1	79.6171	10.6313	9.41	10.48	5.73	3.1	29.4	31.3	6.56	98.5	1.1	639.555	0.209593	80.4825	1.03688	0.207501	0.404767	6.54249	744.755	3.5	29.0739	52.4733	-19.58	42.3433	19.58	46.66	114.83	10.5	0.206	302	0.0347682	50.9709	0.027	3.49	43.2
Merlot	X	3	88.4698	10.7069	11.59	12.04	6.06	2.87	21.7	29.1	9.12	99.7	1.15	776.157	0.156024	71.9037	1.01833	0.173846	0.358087	5.9117	510.004	4.15	26.4576	56.88	-19.69	45.2367	19.69	49.3767	113.48	7.1	0.0998	272	0.0261029	71.1423	0.019	1.86	38.99
Merlot	X	4	81.3265	12.8567	8.88	12.21	5.27	2.7	23.8	46.3	7.78	99.7	0.97	688.871	0.218615	77.1339	1.02909	0.217735	0.404751	5.63598	425.044	3.53333	27.9245	56.8533	-19.5033	46.12	19.5033	50.1067	112.933	6.65	0.196	330	0.0201515	33.9286	0.018	3.29	40.97
Merlot	Y	3	86.6662	8.77235	4,81	11.09	4.09	2.08	21.9	44	5.88	110	1.21	462.812	0.0940573	79.4074	0.783108	0.183432	0.36761	3.45111	607.873	6.525	31.1876	44.09	-17.6767	27.51	17.6767	32.7067	122.783	9.26	0.133	272	0.0340441	69.6241	0.024	2.45	43.36
Merlot	Y	4	82.7647	8.91581	11.49	13.14	6.31	3.05	17.4	29.2	8.72	89.8	1.3	405.897	0.132552	70.9294	1.45697	0.364267	0.609177	5.34227	390.73	3.17143	26.9737	52.72	-22.45	43.27	22.45	48.7467	117.427	14.7	0.153	228	0.0644737	96.0784	0.037	2.47	41.33
Merlot	Y	5	77.164	14.26	9.96	8.84	5.45	3.41	21.2	62,6	9.34	117	1.3	572.054	0.114632	73.919	1.49487	0.308765	0.595766	5.50426	567.045	2.89211	29.156	48.18	-20.96	36.4567	20.96	42.0567	119.94	9.04	0.046	72.7	0.124347	196.522	0.024	0.921	39.27
Merlot	Z	2	91.7374	9.01705	11.51	9.67	6.49	3.21	16.7	27.2	6.93	73.3	1.43	478.69	0.0804979	44.831	2.00907	0.513541	0.809335	1.79216	431.264	2.6875	27.3743	51.7267	-16.7933	37.8533	16.7933	41.4633	113.597	7.86	0.242	332	0.0236747	32.4793	0.021	3.89	41.58
Merlot	Z	4	82.8333	13.3885	11.2	6.05	7.33	3.99	23.3	36.9	13.5	102	1.01	446.956	0.138848	40.8454	1.77944	0.400157	0.746804	3.48956	130.026	3.72857	27.5613	50.7533	-21.07	38.2033	21.07	43.63	118.883	13.3	0.12	205	0.064878	110.833	0.034	2.07	40.95
Merlot	Z	5	79.2383	12.9899	11.8	11.86	6.75	3.41	18.7	26.2	7.35	77.5	1.15	488.34	0.0856188	50.532	1.58347	0.363254	0.66973	6.84173	296.778	3.10795	24.7059	63.6433	-8.68	44.0767	8.68	44.93	101.137	8.25	0.143	293	0.028157	57.6923	0.022	2.51	38.7
Merlot	Q	1	77.3916	18.5276	10.26	12.89	4.88	2.73	16.3	48.1	9.18	69.3	1.57	496.996	0.240871	44.9869	2.69434	0.629138	1.10606	7.42787	349.389	3.91866	23.9352	47.92	-20.7833	35.7633	20.7833	41.3633	120.167	10.7	0.116	236	0.045339	92.2414	0.027	2.18	43.85
Merlot	Q	2	81.6116	15.0901	8.78	14.29	6.49	2.47	16.2	46	8.23	93.7	1.15	389.379	0.158983	54.5329	1.18023	0.322527	0.537261	7.54601	300.517	4.81944	24.0947	50.4267	-20.7467	37.9267	20.7467	43.2533	118.697	8.79	0.0813	213	0.0412676	108.118	0.023	1.52	42.12
Merlot	Q	3	85.3941	8.8155	10.55	9.94	6.82	3.19	15.4	50.2	9.47	79.8	1.33	463.352	0.248841	55.3197	1.23456	0.3548	0.555727	7.64042	383.18	6.1875	30.3324	49.5267	-21.7967	40.05	21.7967	45.5967	118.567	14.2	0.0923	138	0.102899	153.846	0.036	1.65	40.74
Cabernet franc	Control	1	58.852	17.0897	13.29	5.64	5.98	3.83	17.1	30.1	7.76	79.7	1.55	119.087	0.0670277	12.4367	2.75271	0.759143	1.18314	10.5044	325.497	3.71429	26.1931	45.7367	-19.99	32.66	19.99	38.2933	121.5	11.4	0.162	269	0.0423792	70.3704	0.029	2.91	44.01
Cabernet franc	Control	2	50.5622	17.8166	12.41	6.5	6.14	4.48	20	52	8.8	90.7	1.53	108.762	0.0609645	15.7103	2.8582	0.857267	1.20585	18.3343	311.97	4.36813	24.9817	43.7967	-19.4933	28.8967	19.4933	34.8767	124.273	10.4	0.12	245	0.042449	86.6667	0.027	2.23	42.35
Cabernet franc	Control	3	58.6083	24.7644	13.62	6.77	6.57	4.32	19.9	44.2	7.84	84.7	1.53	140.231	0.0581746	18.9763	2.54237	0.71947	1.0571	14.7876	363.753	4.75152	25.5177	44.5433	-19.4333	29.3333	19.4333	35.19	123.55	14.8	0.108	164	0.0902439	137.037	0.037	1.93	40.24
Cabernet franc	I	1	48.3973	16.1421	8.28	5.64	6.31	3.75	33.8	39.8	8.53	73	1.23	209.126	0.0821193	31.7106	1.54104	0.389271	0.641333	23.4952	465.32	3.85	27.3075	45.8733	-19.7367	31.28	19.7367	36.99	122.313	5.29	0.0221	5.63	0.939609	239.367	0.015	0.471	44.57
Cabernet franc	I	4	64.2248	19.5213	5.23	3.39	7.15	3.28	26.7	39	7.6	97.6	1.45	220.354	0.120162	37.9719	1.94779	0.440537	0.780662	23.553	378.71	4.69949	29.4118	55.9233	-21.5367	45.2333	21.5367	50.1033	115.467	9.61	0.0331	-76.1	-0.126281	290.332	0.025	0.652	46.21
Cabernet franc	I	5	55.5296	16.9262	8.96	5.38	7.69	4.05	25.7	80	9.13	73.4	1.55	214.601	0.0885904	30.7199	2.25935	0.506093	0.880553	19.5665	477.004	4.26667	26.4256	55.93	-20.02	45.9267	20.02	50.1033	113.56	4.89	0.00493	-1180	-0.00414407	991.886	0.014	0.113	36.28
Cabernet franc	II	1	66.0712	11.2689	10.35	7.39	6.62	3.39	24.9	41.6	10.1	74.8	1.65	126.481	0.0654721	18.4655	2.88699	0.695741	1.09743	18.3866	365.596	4.72273	26.3509	44.9467	-19.6	31.88	19.6	37.4333	121.697	5.15	0.0232	33.7	0.152819	221.983	0.015	0.491	44.53
Cabernet franc	II	2	57.9931	18.6713	12.09	4.43	8.14	4.99	32.7	42.4	7.77	91.7	1.54	109.548	0.0728465	21.7241	3.27008	0.98848	1.36485	21.8521	340.687	2.83235	27.8184	53.6567	-21.4067	42.7467	21.4067	47.8167	116.637	7.29	0.0231	-115	-0.0633913	315.584	0.019	0.486	45.85
Cabernet franc	II	3	56.2222	14.1662	10.7	4.71	7.74	4.71	38.4	52.6	7.4	100	1.26	128.468	0.07252	24.4823	2.0872	0.753642	0.896291	19.0773	349.624	4.28788	29.2329	52.4467	-18.58	40.74	18.58	44.8067	114.57	13.6	0.0871	133	0.102256	156.142	0.035	1.61	39.24
Cabernet franc	III	3	71.9027	12.1255	11.07	4.72	8.31	4.45	31.5	77.6	9.57	118	1.5	994.985	0.104686	31.7785	1.94984	0.481702	0.811784	1.49089	212.81	2.97115	22.0028	49.6967	-20.14	35.9133	20.14	41.1967	119.317	9.42	0.129	266	0.0354135	73.0233	0.024	2.38	45.14
Cabernet franc	III	4	79.332	9.98755	5,2	5.82	5.39	2.47	22.7	40.3	7.73	82.7	1.71	1388.26	0.0650818	24.8024	2.26745	0.508891	0.899571	0.601968	215.121	4.18333	28.5714	46.49	-14.1167	27.0067	14.1167	30.4933	117.6	14.6	0.163	238	0.0613445	89.5706	0.037	2.77	39.36
Cabernet franc	III	5	61.0168	19.1048	10.81	5.37	7.8	4.29	17.5	36.2	7.21	58	1.27	1082.35	0.0969091	21.6508	1.90479	0.459721	0.788766	3.78252	287.205	4.73558	26.512	50.6533	-22.44	39.84	22.44	45.7233	119.39	5.65	0.00659	-966	-0.00584886	857.36	0.016	0.147	36.39
Cabernet franc	I,II	1	59.5478	21.4157	3,79	6.88	4.84	2.71	56.7	51.1	10.2	110	1.62	1220.08	0.0769091	48.2469	1.51831	0.254505	0.520353	0.371851	269.78	7.47059	36.2388	50.2567	-13.7767	34.3367	13.7767	37.0267	111.867	10.7	0.132	253	0.0422925	81.0606	0.027	2.46	44.39
Cabernet franc	I,II	2	65.3271	15.4616	11.07	6.35	6.79	4.05	37.7	56.4	7.32	92.7	1.7	1002.49	0.0762515	41.7353	2.51102	0.448344	0.845474	1.18799	323.101	2.625	23.3219	48.4367	-20.9067	35.0933	20.9067	40.85	120.78	11.6	0.147	256	0.0453125	78.9116	0.03	2.67	44.73
Cabernet franc	I,II	3	61.0935	17.9142	11.39	6.31	5.58	3.96	42.1	33	7.86	100	1.36	899.78	0.0751085	38.5335	1.44778	0.265959	0.471144	1.57216	214.873	2.57895	23.791	45.92	-19.82	32.8767	19.82	38.4	121.123	11.8	0.0515	20.8	0.567308	229.126	0.03	0.992	39.36
Cabernet franc	I,III	1	65.704	14.6835	13.24	5.71	6.45	3.95	24.1	39.1	5.75	77.5	1.54	1119.46	0.079057	20.4991	1.50059	0.258662	0.569045	0.90017	217.305	3.52778	25.5661	46.1533	-19.3633	32.18	19.3633	37.57	121.093	10.8	0.121	241	0.0448133	89.2562	0.028	2.27	44.13
Cabernet franc	I,III	3	63.5218	19.7073	9.89	7.02	6.11	3.36	72.1	53.9	8.88	89.9	1.85	833.406	0.0777022	35.9618	1.95636	0.270877	0.699763	2.70489	330.371	3.09167	23.9425	52.7967	-18.4333	39.29	18.4333	43.4167	115.157	8.15	0.0629	178	0.0457865	129.571	0.022	1.28	44.29
Cabernet franc	I,III	5	59.2309	21.4618	9.04	6.99	7.17	3.82	20.7	48.5	7.15	49.3	1.74	860.855	0.0666582	23.8399	2.61653	0.552773	0.957807	0.677962	354.245	3.36316	22.2717	46.88	-20.6133	34.21	20.6133	39.94	121.093	8.62	0.039	33.5	0.257313	221.026	0.023	0.841	36.43
Cabernet franc	II,III	3	50.0052	30.7063	10.86	6.22	5.46	3.87	30.9	37.8	38.1	115	1.36	826.174	0.106302	20.5136	1.46134	0.415543	0.625538	4.04058	395.483	4.38462	29.1199	49.7	-21.1433	37.6	21.1433	43.14	119.357	9.2	0.107	246	0.0373984	85.9813	0.024	2.04	43.96
Cabernet franc	II,III	4	54.8547	37.2327	9.61	5.6	5.96	3.46	22.9	42	10.8	80.5	1.36	962.812	0.135745	20.9394	1.75997	0.518002	0.741814	4.75462	289.799	3.99773	30.9983	48.61	-16.85	34.6233	16.85	38.5067	115.957	13.5	0.092	150	0.09	146.739	0.034	1.66	44.25
Cabernet franc	II,III	5	52.2475	22.1114	11	6.42	7.12	4.18	22.9	49.2	9.72	71.9	1.28	1000.99	0.106302	17.7382	2.02633	0.517991	0.848409	3.91504	335.458	2.77778	27.7706	49.5333	-19.1867	35.7033	19.1867	40.5367	118.267	8.19	0.0514	130	0.063	159.339	0.022	1.08	36.46
Cabernet franc	I,II,III	1	75.9782	10.702	5,39	6.28	4.28	2.35	25.6	43.6	11.1	96.2	1.7	743.724	0.0644216	16.6901	1.86421	0.479761	0.796415	2.48521	200.801	5.77262	30.6087	42.2733	-15.2433	22.2567	15.2433	26.9833	124.473	9.49	0.0924	220	0.0431364	102.706	0.025	1.8	43.71
Cabernet franc	I,II,III	2	55.5304	14.4786	14.31	5.08	8.52	4.23	25.6	54.6	13.9	86.5	1.44	984.974	0.0904653	15.3963	1.54	0.415298	0.675039	2.44318	242.895	3.07143	25.1433	46.7933	-18.5667	29.8367	18.5667	35.14	121.92	10.2	0.126	254	0.0401575	80.9524	0.026	2.35	44.1
Cabernet franc	I,II,III	4	57.3657	12.8453	13.25	5.92	9.21	4.23	24.9	44.4	13.8	66.7	1.44	862.218	0.0763441	22.6051	0.976569	0.230011	0.404073	2.82499	224.174	3	25.5457	45.71	-17.9533	30.5967	17.9533	35.5367	120.697	15.2	0.0864	102	0.14902	175.926	0.038	1.58	39.43
Cabernet franc	VI	2	54.463	22.847	11.41	6.9	6.9	3.84	33.2	42.5	12.2	124	1.1	630.939	0.148138	22.4297	1.4741	0.389769	0.626128	3.96896	256.9	4.65556	28.9863	47.3867	-18.7233	31.2633	18.7233	36.4467	120.923	9.62	0.102	232	0.0414655	94.3137	0.025	1.92	43.49
Cabernet franc	VI	3	62.8315	23.9181	11.87	9.37	7.32	3.54	28	40.5	12.4	106	1.3	566.053	0.159215	25.8	1.79823	0.364849	0.689715	4.09156	211.214	4.65	29.5337	48.9133	-20.26	34.97	20.26	40.4167	120.1	13.9	0.0779	99.4	0.139839	178.434	0.035	1.44	44.36
Cabernet franc	VI	5	62.9717	16.5145	11.15	5.52	7.53	3.82	31.5	60.6	17.6	115	1.29	574.835	0.11274	25.2599	2.25423	0.449075	0.900244	6.15645	281.45	4.81818	30.5334	51.8533	-21.2067	39.5933	21.2067	44.92	118.213	5.64	0.0171	-137	-0.0411679	329.825	0.016	0.376	36.66
Cabernet franc	VII	2	63.284	39.3888	8.88	5.05	5.61	3.82	51.9	55.4	10.7	169	1.52	730.894	0.107197	28.0904	2.15799	0.680052	0.938746	2.66984	247.753	3.3869	29.8723	43.64	-16.57	24.9767	16.57	29.9733	123.56	10.5	0.109	230	0.0456522	96.3303	0.027	2.06	43.32
Cabernet franc	VII	3	56.0281	20.3567	10.88	6.46	4.78	3.33	31.6	34.4	12.7	134	1.4	688.646	0.142193	26.2783	1.65117	0.531776	0.716051	4.70786	357.066	4.8848	29.4618	46.3133	-18.7533	30.2633	18.7533	35.62	121.937	13.5	0.0986	164	0.0823171	136.917	0.034	1.77	43.97
Cabernet franc	VII	4	57.3421	29.9822	14.05	5.22	7.95	4.03	32.5	44.8	12	988	1.31	599.618	0.11862	22.1532	1.94634	0.610917	0.784023	4.68202	403.742	3.58333	28.9737	49.8367	-19.0467	37.12	19.0467	41.7233	117.173	8.72	0.037	10.8	0.807407	235.676	0.023	0.787	39.51
Cabernet franc	X	1	60.1016	26.8505	14.12	6.38	5.99	4.28	29	39.9	20.4	105	1.49	1617.76	0.110812	39.3632	0.959866	0.163439	0.380681	1.32163	323.101	3.75	25.5649	41.6967	-18.46	26.2133	18.46	32.0633	125.167	11.8	0.186	281	0.0419929	63.4409	0.03	3.23	44.37
Cabernet franc	X	2	59.1355	10.0519	13.57	4.88	7.52	4.46	38	66.4	29.8	120	1.37	1764.44	0.118814	46.4514	1.1268	0.226665	0.402211	2.62364	436.893	3.8125	26.588	44.8467	-20.0533	31.24	20.0533	37.12	122.7	9.9	0.0999	226	0.0438053	99.0991	0.026	1.9	42.47
Cabernet franc	X	4	74.5806	12.8862	4,62	5.23	4.86	2.67	33.4	50	13.5	128	1.66	1832.39	0.174364	48.763	0.712835	0.1277	0.286147	2.7215	284.236	4.88352	28.3688	43.9967	-18.6	26.78	18.6	32.61	124.807	12.8	0.0836	140	0.0914286	153.11	0.033	1.53	39.89
Cabernet franc	Y	1	53.659	19.6531	5.19	6.18	5.49	3.31	26.3	53	8.08	73.4	1.22	2619.62	0.211982	29.0748	1.37016	0.415612	0.624494	0.754322	273.263	5.28846	26.6542	58.57	-21.8033	43.55	21.8033	48.7033	116.607	10.5	0.105	223	0.0470852	100	0.027	2.01	44.54
Cabernet franc	Y	2	67.5457	13.0041	4.57	4.31	4.74	3.32	22.1	35.3	10.6	106	1.4	2670.97	0.20268	22.0353	1.04901	0.216409	0.441675	0.0690408	312.048	5.6688	27.5726	53.1367	-19.4467	37.78	19.4467	42.4967	117.25	9.5	0.128	265	0.0358491	74.2188	0.025	2.37	42.93
Cabernet franc	Y	5	52.7687	15.5804	7.99	7.37	6.39	2.98	22.3	46	8.58	66.4	1.11	2772.99	0.204384	17.9751	1.67015	0.417154	0.705047	1.27176	298.315	5.55439	26.3631	52.63	-21.06	41.0233	21.06	46.1167	117.18	5.56	0.0704	259	0.0214672	78.9773	0.015	1.4	39.64
Cabernet franc	Z	1	47.7367	12.8909	4.47	4.69	4.58	2.83	25.6	32.8	7.71	107	1.45	852.155	0.114053	27.4361	2.60734	0.576182	1.00327	2.32519	310.861	5.32177	31.3937	59.0933	-18.06	43.9233	18.06	47.5433	112.367	10	0.09	206	0.0485437	111.111	0.026	1.73	45.46
Cabernet franc	Z	2	44.0597	13.7793	7	6.62	4.55	3.31	33.6	32.6	17.4	92.2	0.97	837.909	0.0812747	29.6821	2.86959	0.961863	1.18452	3.31897	290.845	7.13636	26.5461	51.7967	-21.1967	37.8633	21.1967	43.41	119.293	3.08	0.0487	285	0.010807	63.2444	0.01	0.971	43.23
Cabernet franc	Z	3	54.711	13.335	9.88	5.36	6.51	3.76	23	25.4	7.77	94.6	1.3	967.669	0.0619185	20.5333	1.83347	0.473136	0.690015	2.18001	270.635	4.20433	27.4024	51.7233	-21.4833	40.0733	21.4833	45.4667	118.207	8.67	0.0216	-250	-0.03468	401.389	0.023	0.431	39.51
Cabernet franc	Q	1	46.0225	29.0713	5,48	3.48	4.46	3.05	26.3	36.8	16.6	90.3	1.64	897.486	0.171042	29.2274	2.09806	0.409501	0.822852	3.81563	432.692	4.05238	29.0253	42.7767	-19.4167	30.0167	19.4167	35.7567	122.923	9.81	0.0672	151	0.0649669	145.982	0.026	1.32	46.49
Cabernet franc	Q	4	53.4409	20.905	12.16	6.34	6.94	4.19	36.3	42.9	21.6	116	1.66	953.579	0.198106	22.9519	2.79432	0.989477	1.013	8.07175	439.982	3.2381	23.1841	44.5267	-18.74	30.16	18.74	35.51	121.897	10.5	0.0389	-42.4	-0.247642	269.923	0.027	0.756	39.37
Cabernet franc	Q	5	52.5157	23.7816	11.66	5.64	8	3.67	21.5	36.4	9.77	79.1	1.42	792.831	0.21163	21.9023	1.57091	0.349859	0.590835	1.95388	434.42	3	26.9868	50.1667	-20.7433	37.4433	20.7433	42.82	119.083	9.63	0.133	268	0.0359328	72.406	0.025	2.54	36.79
Pinot noir	Control	1	85.52	12.1643	9.14	6.35	6.71	3.52	39.4	53.1	20.1	123	0.99	202.265	0.105662	35.5168	1.3838	0.391302	0.584134	6.15572	1068.15	6.8625	24.1399	51.1733	-20.29	36.5433	20.29	41.7967	119.033	8.81	0.0529	118	0.074661	166.541	0.023	1.13	36.74
Pinot noir	Control	3	85.8995	20.4649	9.62	6.85	4.88	3.07	46.2	35.7	13.8	123	1.05	263.537	0.0915771	22.0958	1.14335	0.236179	0.46146	6.04196	1081.14	5.725	26.5227	49.2233	-17.8867	34.2467	17.8867	38.69	117.423	10.9	0.145	264	0.0412879	75.1724	0.028	2.55	46.27
Pinot noir	Control	4	80.1169	23.6036	11.07	5.89	5.68	3.46	33.3	63.4	11.3	111	1.18	243.917	0.11499	29.9431	1.68026	0.329895	0.636887	6.202	575.64	6.15	24.3741	46.5767	-19.3867	30.62	19.3867	36.2433	122.34	10.1	0.0294	-160	-0.063125	343.537	0.026	0.58	40.63
Pinot noir	I	2	87.0766	26.1985	10.68	4.6	7.68	4.1	34	28.8	9.68	51.9	1.19	189.296	0.121294	23.2678	1.76663	0.567282	0.78408	5.47182	197.991	6.22475	20.566	51.9733	-19.6267	36.6733	19.6267	41.5967	118.18	6.18	0.00357	-2340	-0.00264103	1731.09	0.017	0.0634	54.88
Pinot noir	I	4	80.4219	30.0135	11.52	6.89	7.33	4.4	30.8	23.7	10.7	78	1.36	190.135	0.113538	33.7783	3.21949	1.0062	1.39051	5.66575	835.645	3.84	26.6382	50.9733	-17.5267	35.6033	17.5267	39.74	116.147	12	0.0576	52.9	0.226843	208.333	0.031	1.1	40.29
Pinot noir	I	5	76.727	16.6221	7.18	7.32	7.64	3.49	29.5	39.1	10	76.6	1.5	215.137	0.124121	27.3573	2.23324	0.683476	0.980725	7.04851	215.023	6.8675	28.0513	47.3967	-18.3267	31.97	18.3267	36.8567	119.83	6.92	0.0201	-159	-0.043522	344.279	0.019	0.435	36.72
Pinot noir	II	1	87.4823	15.9061	11.93	6.19	7.56	4.21	30.2	32.7	6.67	66.1	0.89	167.45	0.138254	45.5007	0.90262	0.258745	0.436463	4.26322	276.835	7.82045	26.5106	56.39	-21.2633	44.02	21.2633	48.8867	115.797	9.03	0.0465	76.7	0.117731	194.194	0.024	0.812	53.18
Pinot noir	II	2	89.9767	26.7701	11.23	4.15	6.56	4.92	34.2	39.4	7.46	71.6	1.18	135.527	0.111382	38.0179	3.56697	1.07305	1.55665	5.76413	252.913	4.79697	26.6222	49.27	-20.1333	33.8633	20.1333	39.3967	120.76	10.3	0.233	313	0.0329073	44.206	0.027	3.71	46
Pinot noir	II	5	83.9592	29.138	12.14	6.41	7.58	4.51	27.8	41	10.2	90.9	1.34	208.182	0.164355	42.6277	2.81866	0.888452	1.26937	5.25747	450.853	3.05588	24.5057	50.1867	-19.71	34.39	19.71	39.6433	119.867	9.57	0.0937	221	0.0433032	102.134	0.025	1.88	36.77
Pinot noir	III	1	89.7478	22.4673	13.71	6.77	7.64	4.2	61.9	23.4	6.9	74.6	1.05	179.324	0.118946	51.6277	1.70371	0.526428	0.759149	7.33112	440.3	6.41	24.7832	56.4367	-21.1167	43.68	21.1167	48.52	115.813	8.98	0.0726	188	0.047766	123.691	0.023	1.23	52.82
Pinot noir	III	2	90.9264	21.4924	11.63	5.88	6.59	3.99	33.2	40.2	8.24	118	1.2	201.736	0.115335	46.7351	2.18639	0.79146	0.962787	5.50558	878.188	4.83333	25.9169	50.9367	-20.3167	36.4833	20.3167	41.76	119.117	11.1	0.281	320	0.0346875	39.5018	0.029	4.34	46.09
Pinot noir	III	3	83.6039	23.8685	11.68	6.73	7.61	3.98	23.1	40.7	12	120	1.18	148.091	0.11371	36.1514	2.32636	1.52175	0.999779	6.044	199.942	4.36371	25.6278	59.8567	-19.25	45.14	19.25	49.0933	113.083	12.6	0.0922	166	0.0759036	136.659	0.032	1.69	40.43
Pinot noir	I,II	2	89.1243	17.7876	14.61	9.42	5.38	3.37	141	25.4	7.82	77.4	1.1	200.803	0.162561	42.0321	1.99082	0.798829	0.886546	12.5188	482.065	7.97679	26.8188	55.0367	-20.33	41.7733	20.33	46.4767	115.973	7.56	0.0532	159	0.0475472	142.105	0.02	1.03	46.21
Pinot noir	I,II	3	87.3317	17.8927	11.85	7.53	7.38	3.63	81.5	35.6	9	92.8	1.22	170.411	0.11865	44.9702	0.790918	0.202883	0.349417	9.06644	235.104	4.075	27.5954	51.05	-20.9333	36.91	20.9333	42.4333	119.563	12.3	0.18	274	0.0448905	68.3333	0.032	2.72	52.62
Pinot noir	I,II	4	91.2839	17.7078	10.82	6.37	7.06	3.34	53.2	42.9	5.84	80.3	1.08	201.19	0.129863	51.465	1.77552	0.654986	0.779555	9.8891	208.708	4.72374	27.8344	55.2867	-21.05	42.71	21.05	47.6167	116.237	7.37	0.0486	145	0.0508276	151.646	0.02	0.903	40.64
Pinot noir	I,III	2	84.6852	18.4338	14.06	8.14	6.08	2.98	90.2	36	10.3	106	1.24	75.2169	0.139756	70.4022	1.69039	0.505413	0.727253	9.61734	231.399	12.6611	25	53.9267	-15.15	38.61	15.15	41.5733	111.47	7.12	0.0626	205	0.0347317	113.738	0.019	1.06	52.77
Pinot noir	I,III	3	87.8847	18.3029	9.16	7.24	4.7	2.85	91.6	39.6	10.6	144	1.15	110.651	0.187415	60.9214	1.43006	0.517073	0.684248	15.9283	729.324	8.15625	27.4183	52.23	-20.97	40.92	20.97	45.99	117.163	7.22	0.0934	262	0.0275573	77.3019	0.019	1.71	46.32
Pinot noir	I,III	4	83.6623	21.8277	7.13	7.18	4.28	2.85	40.7	44.6	10.8	203	1.13	87.1591	0.141681	68.3396	1.33605	0.314699	0.59761	15.1654	290.451	6.81919	25.8136	48	-18.3767	30.82	18.3767	35.89	120.803	12.9	0.0843	138	0.0934783	153.025	0.033	1.57	40.63
Pinot noir	II,III	1	85.1892	13.0306	9.31	9.27	5.19	2.8	58.4	34.4	7.87	128	1.12	116.974	0.123818	66.9595	1.22362	0.275421	0.462726	8.4931	939.857	6.25893	26.2846	50.2167	-18.44	32.56	18.44	37.4267	119.507	4.59	0.0154	-83.5	-0.0549701	298.052	0.013	0.313	46.41
Pinot noir	II,III	2	83.9461	23.1395	8.8	6.21	6.6	3.57	80.5	48	7.29	121	1.16	105.452	0.143849	51.2419	1.52523	0.572542	0.648369	12.6392	222.413	6.02473	27.0368	49.2	-16.8333	32.5667	16.8333	36.77	117.39	11.5	0.174	279	0.0412186	66.092	0.03	2.61	52.08
Pinot noir	II,III	3	91.8629	16.8699	5,63	7.82	6.42	2.96	59.7	47.6	7.15	114	1.12	94.1341	0.131724	65.5603	2.20759	0.526882	0.926117	10.8	279.523	7.9399	29.136	50.95	-19.51	35.1267	19.51	40.1833	119.073	11.9	0.13	238	0.05	91.5385	0.03	2.23	40.7
Pinot noir	I,II,III	5	88.656	18.1894	10.65	7.22	5.58	2.73	36.4	42.6	8.98	124	1.12	135.195	0.128181	65.2201	1.26356	0.29624	0.51587	7.49709	242.157	7.25	26.4311	56.0167	-17.2533	40.5767	17.2533	44.1033	113.017	6.56	0.0387	117	0.0560684	169.509	0.018	0.717	50.03
Pinot noir	I,II,III	2	88.3507	18.8353	9.71	8.15	5.69	3.4	35.1	39.5	12.4	103	1.08	163.631	0.0985833	67.1661	1.36314	0.292065	0.556578	5.38102	533.927	5.47024	26.6914	46.4	-18.12	29.1333	18.12	34.3133	121.887	8.76	0.0946	236	0.0371186	92.6004	0.023	1.79	46.17
Pinot noir	I,II,III	4	91.4061	17.4345	8.84	8.23	6.2	2.9	25.3	38.7	8.36	104	1.23	137.174	0.114594	66.5543	1.36948	0.307876	0.56238	5.26897	939.463	6.05	26.3158	53.18	-19.75	36.8833	19.75	41.84	118.18	7.86	0.0329	7.64	1.0288	238.906	0.021	0.626	40.72
Pinot noir	VI	1	89.7449	18.541	11.73	6.26	5.29	2.75	26.4	37	6.25	127	1.05	72.8538	0.16477	81.3689	0.944122	0.0985351	0.338283	15.2377	414.483	6.03333	27.0169	54.75	-18.7033	37.92	18.7033	42.28	116.257	6.37	0.0309	59.5	0.107059	206.149	0.017	0.59	49.39
Pinot noir	VI	2	91.8974	19.2023	13.36	9.44	4.74	3.14	36.3	34.3	13.8	117	1.36	60.8254	0.196239	82.0279	1.75713	0.257764	0.62495	12.194	320.588	4.86688	26.3688	46.5633	-15.8433	30.0767	15.8433	34.0333	117.837	9.05	0.092	227	0.0398678	98.3696	0.024	1.75	46.1
Pinot noir	VI	4	89.3231	15.5364	14.42	8.49	6.56	3.18	24.4	45.6	10.2	107	1.38	76.7108	0.203733	81.7929	2.01065	0.34744	0.728847	18.7094	221.389	4.96761	24.9639	52.06	-20.47	38.04	20.47	43.1967	118.29	11.5	0.0394	-77.1	-0.149157	291.878	0.029	0.761	40.21
Pinot noir	VII	1	88.8862	17.0212	6.18	7.06	8.26	3.43	41.4	66.1	5.62	158	0.76	95.1145	0.136171	65.1136	0.516767	0.147316	0.28223	11.7473	297.117	6.67063	24.9438	49.74	-20.2633	36.5267	20.2633	41.78	119.11	7.41	0.0588	183	0.0404918	126.02	0.02	1.18	45.94
Pinot noir	VII	2	88.0053	20.3983	8.94	8.33	6.45	3.3	34.9	57.6	7.08	180	0.86	90.9224	0.199653	69.3763	0.874406	0.183095	0.383504	13.1122	549.865	6.13889	24.1192	52.29	-21.03	39.2333	21.03	44.5167	118.223	10.9	0.131	250	0.0436	83.2061	0.028	2.31	48.4
Pinot noir	VII	4	88.6631	17.9349	9.71	7.22	6.18	3.36	24.9	47.2	7.99	135	0.86	102.676	0.128555	52.8474	0.623116	0.143833	0.277006	11.9373	263.04	7.03472	24.3742	51.6933	-20.9	38.8533	20.9	44.12	118.283	12.1	0.115	215	0.0562791	105.217	0.031	2.06	40.11
Pinot noir	X	1	82.1007	24.8743	3,36	6.73	4.13	3.15	24.1	46.5	13.8	158	1.79	78.5397	0.147958	32.2939	3.36167	1.03528	1.44364	10.6901	345.007	5.525	30.6391	46.7267	-15.8067	30.51	15.8067	34.46	117.757	8.11	0.0362	28	0.289643	224.033	0.021	0.787	36.82
Pinot noir	X	4	81.483	29.1121	13,19	10,39	5.44	3.33	33.2	40.9	9.49	139	1.57	80.1112	0.157326	31.9726	3.19196	0.931908	1.36252	10.7212	314.424	4.86364	22.0613	49.8767	-19.7	34.5367	19.7	39.7667	119.683	9.93	0.12	252	0.0394048	82.75	0.026	2.18	46.14
Pinot noir	X	5	85.1744	20.9502	2,44	4.13	3.21	2.49	18.4	57.6	5.48	88.4	1.06	62.7836	0.155004	30.9281	1.75891	0.455277	0.764792	11.7626	309.581	6.80492	30.1375	54.05	-10.2667	39.1267	10.2667	40.97	103.353	8.24	0.0352	14.5	0.568276	234.091	0.022	0.633	53.13
Pinot noir	Y	1	67.6149	27.261	9.46	6.03	4.61	3.41	16.3	33.1	9.86	62.8	1.53	155.495	0.107121	74.8389	2.45619	0.763488	1.13218	10.0118	438.198	5.07692	27.7839	45.39	-18.2433	28.8533	18.2433	34.1333	122.303	7.93	0.028	-63.8	-0.124295	283.214	0.021	0.611	36.73
Pinot noir	Y	2	85.0041	16.8387	7.5	7.97	3.09	2.63	13.1	37.7	6.8	61.7	1.27	103.163	0.114596	74.7844	1.94625	0.521204	0.854706	11.7201	528.963	4.44939	27.9685	54.13	-13.8533	39.02	13.8533	41.41	109.573	9.14	0.0431	48.6	0.188066	212.065	0.024	0.832	40.42
Pinot noir	Y	5	76.1791	25.2479	8.49	8.95	3.78	2.69	19.4	38.2	8.23	88.2	1.18	130.924	0.112215	62.811	1.46993	0.57774	0.668432	11.2444	205.183	4.72679	27.8451	50.8433	-16.3767	36.3567	16.3767	40.2	113.823	6.35	0.00795	-873	-0.00727377	798.742	0.017	0.147	52.64
Pinot noir	Z	2	88.8974	17.8831	3.24	5.54	5.32	2.81	22.3	57.3	6.79	115	1.14	165.977	0.112913	19.3772	2.16195	0.96404	0.832128	11.0758	389.287	7.35	26.5176	41.2367	-17.0767	23.9233	17.0767	29.3933	125.58	12.1	0.126	230	0.0526087	96.0317	0.031	2.23	40.39
Pinot noir	Z	3	87.7371	13.1718	8.45	4.72	5.5	3.89	24	50.6	7.55	119	1.26	145.141	0.115926	19.4643	1.40022	0.316941	0.627072	11.8683	212.745	5.40397	24.7478	48.8367	-18.98	32.8267	18.98	37.92	120.063	9.74	0.153	282	0.034539	63.6601	0.025	2.61	46.09
Pinot noir	Z	4	82.9412	22.9696	7.22	6.12	4.32	3.18	21.9	49	6.81	99.2	1.42	133.941	0.136433	19.5467	2.4375	0.461244	0.937516	10.6472	519.436	5.30502	25.5927	52.1667	-19.7833	36.2533	19.7833	41.3033	118.65	8.26	0.0373	34.3	0.240816	221.448	0.022	0.651	53.6
Pinot noir	Q	1	90.1042	18.0682	2.37	10.41	3.86	2.83	23.5	46.7	10.1	137	2.27	75.3872	0.113608	39.7642	4.03517	1.11079	1.72426	16.0357	199.673	5.21667	22.8169	62.83	-17.4367	41.0367	17.4367	44.5933	113	6.5	0.00737	-1010	-0.00643564	881.954	0.018	0.137	54.13
Pinot noir	Q	2	91.6534	22.7786	5.77	7.56	4.12	3.42	21.7	67.3	10.1	117	1.87	69.4305	0.151915	31.3046	4.08432	1.01348	1.62326	16.3832	212.966	3.96923	24.406	45.1367	-19.43	27.7033	19.43	33.8433	125.053	6.7	0.0185	-187	-0.0358289	362.162	0.018	0.416	36.6
Pinot noir	Q	5	85.0176	22.3213	3.05	6.59	3.87	3.44	23.7	75.6	8.82	112	1.78	93.6684	0.133132	21.0437	1.54893	0.462399	0.623326	14.5772	216.093	5.46875	25.8727	54	-17.3867	30.5167	17.3867	35.1367	119.857	8.66	0.0545	132	0.0656061	158.899	0.023	1.07	46.32
